# Supplementary material for: Single-stranded RNA viruses infecting the invasive Argentine ant, Linepithema humile
Source: Sci Rep. 2017 Jun 12;7:3304. doi: 10.1038/s41598-017-03508-z (PMC5468335; doi:10.1038/s41598-017-03508-z)
Supplement: Supplementary file 2 — Alignments [file 41598_2017_3508_MOESM2_ESM.xls]

## Sheet: Figure 5 alignment
Domain: Data
KBV.n1905	-	-	-	-	-	-	-	-	-	-	-	-	-	-	-	L	F	E	P	G	K	T	D	I	R	P	S	L	V	H	G	M	I	S	-	-	-	-	-	D	I	K	-	T	K	P	A	Y	L
KBV.NP 851403	-	-	-	-	-	-	-	-	-	-	-	-	-	-	-	L	F	E	P	G	K	T	D	I	R	P	S	L	V	H	G	M	I	S	-	-	-	-	-	D	I	K	-	T	K	P	A	Y	L
KBV.AHL83499	-	-	-	-	-	-	-	-	-	-	-	-	-	-	-	L	F	E	P	G	K	T	D	I	R	P	S	L	V	H	G	S	I	T	-	-	-	-	-	D	I	K	-	T	K	P	A	Y	L
IAPV.ACD01399	-	-	-	-	-	-	-	-	-	-	-	-	-	-	-	L	F	E	P	G	K	T	D	I	R	P	S	L	V	H	G	Q	I	S	-	-	-	-	-	D	I	K	-	T	K	P	A	Y	L
FEX-1.YP 008888535	-	-	-	-	-	-	-	-	-	-	-	-	-	-	-	L	F	E	P	G	K	T	D	I	R	P	S	L	V	H	G	R	I	S	-	-	-	-	-	D	I	K	-	T	K	P	A	Y	L
ABPV.AAN63803	-	-	-	-	-	-	-	-	-	-	-	-	-	-	-	L	F	E	P	G	K	T	D	I	R	P	S	L	V	H	G	K	I	S	-	-	-	-	-	E	I	K	-	T	K	P	A	I	L
LHUV1	-	-	-	-	-	-	-	-	-	-	-	-	-	-	-	L	R	E	P	G	K	T	E	I	R	P	S	L	I	F	G	M	I	D	-	-	-	-	-	E	I	K	-	T	K	P	A	Y	L
SINV-1.AAU85375	-	-	-	-	-	-	-	-	-	-	-	-	-	-	-	L	F	E	P	G	K	T	D	I	R	P	S	V	I	Y	G	K	V	K	-	-	-	-	-	P	P	I	-	T	K	P	A	I	L
BQCV.NP 620564	-	-	-	-	-	-	-	-	-	-	-	-	-	-	-	P	V	Q	P	S	R	S	K	I	S	P	S	P	L	Y	G	H	I	T	-	-	-	-	-	E	P	S	-	S	A	P	T	W	L
cbpv.YP 001911137	-	-	-	-	-	-	-	-	-	-	M	P	A	L	T	T	A	N	I	T	V	P	A	M	T	M	Q	N	L	V	T	S	I	E	-	-	-	-	T	R	V	M	A	P	T	P	A	L	L
Monomorium TSA.LA857567	-	-	-	-	-	-	-	-	-	-	-	-	-	-	-	A	Q	I	P	L	M	S	C	D	R	S	G	K	F	N	P	R	V	T	-	-	-	-	Q	A	L	K	W	A	H	K	N	Y	S
SINV-3.YP 002790879	-	-	-	-	-	-	-	-	-	-	-	-	-	-	-	-	-	-	-	-	-	-	-	-	-	-	-	-	-	-	-	-	-	-	-	-	-	-	-	-	-	-	-	-	-	-	-	-	-
NyfV.AOC55078	-	-	-	-	-	-	-	-	-	-	-	-	-	-	-	-	-	-	-	-	-	-	-	-	-	-	-	-	-	-	-	-	-	-	-	-	-	-	-	-	-	-	-	-	E	P	D	L	N
SINV2.YP 001285729	A	S	V	P	E	F	M	L	A	C	E	D	E	H	V	V	G	D	V	G	M	N	K	I	K	P	S	F	I	S	N	H	L	T	A	A	G	I	T	T	K	R	I	P	A	V	M	S	D
NVit1.ACN94442	-	-	-	-	-	-	-	-	-	-	-	-	-	-	-	-	-	-	-	-	-	-	-	-	-	-	-	-	-	-	-	-	-	-	-	-	-	-	-	-	-	-	-	-	-	-	-	-	-
NVit2.ACN94443	-	-	-	-	-	-	-	-	-	-	-	-	-	-	-	V	A	L	A	T	K	T	K	I	E	E	S	E	I	H	G	V	F	P	-	-	-	-	V	E	T	A	-	P	A	P	L	T	G
DWV.NP 853560	-	-	-	-	-	-	-	-	-	-	-	-	-	-	A	H	A	Q	S	P	S	T	G	I	K	K	T	L	I	H	G	T	F	D	-	-	-	-	V	R	T	E	-	P	N	P	M	S	S
VDV-1.AGO86045	-	-	-	-	-	-	-	-	-	-	-	-	-	-	A	H	A	Q	S	P	S	T	G	I	K	K	T	L	I	H	G	T	F	D	-	-	-	-	V	R	T	E	-	P	N	P	M	S	S
KBV.n1905	M	I	E	E	A	Y	Q	L	T	K	S	V	W	-	-	-	-	-	-	L	K	G	M	R	D	E	L	K	K	V	L	T	Y	E	-	E	A	I	C	G	S	D	V	S	E	Y	I	S	S
KBV.NP 851403	M	I	E	E	A	Y	Q	L	T	K	S	V	W	-	-	-	-	-	-	L	K	G	M	R	D	E	L	K	K	V	L	T	Y	E	-	E	A	I	C	G	S	E	V	S	E	Y	I	S	S
KBV.AHL83499	M	I	D	E	A	Y	Q	L	T	K	S	V	W	-	-	-	-	-	-	L	K	G	M	R	D	E	L	K	K	V	L	T	Y	E	-	E	A	I	C	G	S	E	V	S	E	Y	I	S	S
IAPV.ACD01399	M	I	E	E	A	Y	Q	L	T	K	S	V	W	-	-	-	-	-	-	L	K	G	M	R	D	E	L	K	K	V	L	T	Y	E	-	E	A	I	C	G	S	E	V	S	E	Y	I	S	S
FEX-1.YP 008888535	L	V	E	E	A	Y	Q	L	T	K	A	V	W	-	-	-	-	-	-	L	K	G	M	R	D	E	L	K	K	V	L	T	Y	E	-	E	A	I	I	G	S	E	V	S	E	F	I	S	S
ABPV.AAN63803	M	T	E	E	A	F	Q	L	V	K	S	V	W	-	-	-	-	-	-	L	K	G	M	R	D	E	L	K	K	V	L	T	Y	E	-	E	A	I	C	G	S	D	V	S	E	F	I	S	A
LHUV1	L	L	N	Q	A	Y	T	Y	V	K	P	V	W	-	-	-	-	-	-	L	R	G	A	R	K	E	L	Q	R	V	L	T	W	E	-	E	T	V	M	G	S	E	D	S	E	Y	I	S	S
SINV-1.AAU85375	W	L	E	E	A	Y	L	D	V	K	Q	L	W	-	-	-	-	-	-	N	S	K	R	N	D	A	F	R	R	I	L	T	D	E	-	E	V	I	K	G	N	D	I	S	E	Y	I	S	S
BQCV.NP 620564	I	N	L	A	K	M	A	L	I	D	D	I	Y	S	V	Y	L	Q	K	K	D	L	L	D	G	R	F	P	S	S	L	T	F	D	-	Q	A	V	L	G	I	P	G	E	D	Y	V	N	S
cbpv.YP 001911137	P	A	N	A	T	G	-	L	E	K	F	C	Q	-	-	-	-	-	-	R	M	G	W	E	T	E	I	I	P	E	D	S	F	T	P	E	M	V	H	Q	T	P	N	L	I	I	V	K	P
Monomorium TSA.LA857567	Q	I	L	A	G	Y	A	H	N	H	R	L	R	-	-	-	-	-	-	D	G	L	G	G	M	E	L	D	S	S	I	G	W	T	M	K	E	L	F	-	-	K	V	T	K	K	S	D	V
SINV-3.YP 002790879	Q	I	L	K	G	Y	G	P	N	H	R	L	Y	-	-	-	-	-	-	G	A	L	G	G	M	E	I	D	S	S	I	G	W	T	M	K	E	L	Y	-	-	R	V	T	K	K	S	D	V
NyfV.AOC55078	-	-	-	-	-	-	-	L	T	D	E	Q	V	-	-	-	-	-	-	L	Q	G	F	P	K	K	H	-	-	-	-	-	-	-	-	-	-	-	-	-	-	P	Y	V	D	C	L	G	S
SINV2.YP 001285729	I	I	N	R	A	K	D	Y	I	I	K	Y	Y	-	-	-	-	-	-	K	G	R	L	D	T	K	N	F	A	A	L	T	I	E	-	E	A	I	T	G	T	R	-	E	D	G	S	N	P
NVit1.ACN94442	-	-	-	-	-	-	-	-	-	-	-	-	-	-	-	-	-	-	-	-	-	-	-	-	-	-	-	-	-	-	-	-	-	-	-	E	K	L	M	-	-	-	-	-	-	-	-	-	-
NVit2.ACN94443	L	N	T	A	Q	E	D	F	T	N	M	I	E	-	-	-	-	-	-	V	N	V	S	A	V	R	N	V	S	V	L	S	V	S	-	E	A	V	C	G	L	-	L	L	P	G	Y	D	P
DWV.NP 853560	L	E	L	A	T	N	H	L	K	E	K	L	V	-	-	-	-	-	-	S	V	V	K	P	I	N	G	C	K	I	R	S	L	Q	-	D	A	?	C	G	V	P	G	L	D	G	F	D	S
VDV-1.AGO86045	L	E	L	A	T	T	H	L	K	E	K	L	I	-	-	-	-	-	-	S	V	V	K	P	I	N	G	C	K	I	R	S	L	Q	-	D	A	V	C	G	V	P	G	L	D	G	F	D	S
KBV.n1905	K	Q	G	W	-	-	-	-	-	F	G	I	D	G	-	-	E	F	I	L	N	E	D	-	-	-	-	V	E	L	A	V	Q	R	R	L	Q	A	A	R	E	G	K	R	L	P	V	M	W
KBV.NP 851403	K	Q	G	W	-	-	-	-	-	F	G	T	D	G	-	-	E	F	I	L	N	E	D	-	-	-	-	V	E	L	A	V	Q	R	R	L	Q	A	A	R	E	G	K	R	L	P	V	M	W
KBV.AHL83499	K	Q	G	W	-	-	-	-	-	F	G	T	D	G	-	-	E	Y	V	L	N	E	D	-	-	-	-	V	E	L	A	V	Q	R	R	I	Q	A	A	R	E	G	K	R	L	P	V	M	W
IAPV.ACD01399	K	Q	G	W	-	-	-	-	-	F	G	T	D	G	-	-	E	Y	I	L	N	E	D	-	-	-	-	V	K	T	A	V	L	R	R	I	Q	A	A	R	E	G	K	R	L	P	V	M	W
FEX-1.YP 008888535	K	Q	G	W	-	-	-	-	-	F	G	S	D	V	-	-	N	Y	E	I	N	S	E	-	-	-	-	V	E	Q	A	C	L	R	R	I	N	A	A	R	E	G	K	R	L	P	V	M	W
ABPV.AAN63803	K	Q	G	W	-	-	-	-	-	F	G	A	E	G	-	-	E	Y	I	L	D	E	D	-	-	-	-	V	F	E	A	V	K	T	R	I	H	N	A	K	N	G	V	R	T	P	V	M	W
LHUV1	K	Q	G	W	-	-	-	-	-	F	G	D	E	-	-	-	E	F	V	L	N	E	E	-	-	-	-	V	R	K	A	V	E	F	R	V	E	Q	A	K	Q	G	I	R	V	P	T	L	W
SINV-1.AAU85375	K	T	Q	W	-	-	-	-	-	F	G	N	D	E	-	-	D	Y	K	I	D	P	D	-	-	-	-	V	M	Q	K	V	H	E	R	I	E	N	A	K	Q	G	I	R	T	P	T	F	W
BQCV.NP 620564	K	E	G	W	T	R	A	K	I	F	G	N	G	D	-	-	E	Y	D	M	S	T	S	G	V	Q	M	L	R	E	K	V	Q	E	C	I	E	A	A	R	Q	G	K	I	L	D	H	Y	F
cbpv.YP 001911137	I	Y	Q	Y	N	I	P	L	S	Q	S	Q	S	T	L	P	D	L	L	P	P	K	R	F	R	K	S	Q	T	N	S	Y	A	S	H	P	I	T	S	R	G	A	D	T	Y	F	T	L	S
Monomorium TSA.LA857567	-	-	-	-	-	-	-	-	-	S	N	D	C	A	-	-	D	F	-	-	-	-	-	-	-	-	-	C	Q	Y	L	L	H	V	S	K	E	Q	A	S	K	G	E	R	Y	Y	T	A	F
SINV-3.YP 002790879	-	-	-	-	-	-	-	-	-	-	N	N	E	A	-	-	A	Q	Y	T	Q	E	L	-	-	-	-	-	-	-	-	L	K	I	S	M	E	Q	A	H	N	G	Q	R	Y	Y	T	A	F
NyfV.AOC55078	K	S	D	I	F	T	K	D	E	D	G	L	I	T	-	-	-	-	L	N	N	N	D	A	A	K	A	F	W	E	M	F	Q	K	A	K	E	L	V	N	N	G	E	P	V	L	V	T	V
SINV2.YP 001285729	K	K	D	Y	M	E	I	D	E	F	G	E	V	D	-	-	-	-	H	I	D	P	E	-	-	-	-	F	L	Q	G	Y	Y	K	F	E	D	S	L	S	K	G	E	V	P	Y	T	R	A
NVit1.ACN94442	-	-	-	-	-	-	-	-	-	-	-	-	-	-	-	-	-	-	-	-	-	-	-	-	-	-	-	-	-	-	-	-	-	-	-	-	-	-	-	-	-	-	-	-	-	-	-	-	-
NVit2.ACN94443	K	S	-	W	M	F	N	F	E	E	R	P	T	G	R	E	L	V	G	I	Y	S	K	-	-	-	-	L	M	N	T	I	K	V	K	E	Q	M	R	E	H	L	V	V	P	A	T	Y	F
DWV.NP 853560	K	R	-	W	L	F	D	I	E	L	Q	D	S	G	-	-	C	Y	L	L	R	G	M	R	P	E	-	L	E	I	Q	L	S	T	T	Q	L	M	R	K	K	G	I	K	P	H	T	I	F
VDV-1.AGO86045	K	R	-	W	L	F	D	I	E	L	Q	D	S	G	-	-	C	Y	L	L	R	G	M	R	P	E	-	L	E	I	Q	L	T	T	T	Q	L	M	R	K	K	G	I	K	P	H	T	I	F
KBV.n1905	F	S	N	G	P	M	D	F	S	-	I	A	F	R	M	Y	-	-	-	-	-	-	-	-	-	-	-	-	-	-	-	-	-	-	-	-	-	-	-	Y	L	G	F	I	A	H	L	-	M
KBV.NP 851403	F	S	N	G	P	M	D	F	S	-	I	A	F	R	M	Y	-	-	-	-	-	-	-	-	-	-	-	-	-	-	-	-	-	-	-	-	-	-	-	Y	L	G	F	I	A	H	L	-	M
KBV.AHL83499	F	S	N	G	P	M	D	F	S	-	I	A	F	R	M	Y	-	-	-	-	-	-	-	-	-	-	-	-	-	-	-	-	-	-	-	-	-	-	-	Y	L	G	F	I	A	H	L	-	M
IAPV.ACD01399	F	S	N	G	P	M	D	F	S	-	I	A	F	R	M	Y	-	-	-	-	-	-	-	-	-	-	-	-	-	-	-	-	-	-	-	-	-	-	-	Y	L	G	F	I	A	H	L	-	M
FEX-1.YP 008888535	F	S	N	G	P	M	D	F	S	-	I	V	F	R	M	Y	-	-	-	-	-	-	-	-	-	-	-	-	-	-	-	-	-	-	-	-	-	-	-	Y	L	G	F	I	A	H	L	-	M
ABPV.AAN63803	F	S	N	G	P	M	D	F	S	-	I	T	F	R	M	Y	-	-	-	-	-	-	-	-	-	-	-	-	-	-	-	-	-	-	-	-	-	-	-	Y	L	G	F	I	A	H	L	-	M
LHUV1	F	S	N	G	P	M	D	F	S	-	L	A	F	R	Q	Y	-	-	-	-	-	-	-	-	-	-	-	-	-	-	-	-	-	-	-	-	-	-	-	Y	L	G	F	I	A	H	L	-	M
SINV-1.AAU85375	F	S	N	G	P	M	D	F	N	-	L	A	F	R	K	Y	-	-	-	-	-	-	-	-	-	-	-	-	-	-	-	-	-	-	-	-	-	-	-	F	L	G	F	I	A	H	L	-	M
BQCV.NP 620564	F	S	N	G	P	I	D	Y	L	-	V	W	S	K	M	Y	-	-	-	-	-	-	-	-	-	-	-	-	-	-	-	-	-	-	-	-	-	-	-	F	N	P	I	V	A	V	L	-	S
cbpv.YP 001911137	H	S	-	-	P	V	D	F	S	-	I	W	V	K	R	Y	P	E	W	R	Q	R	Q	L	I	A	A	R	N	R	V	L	S	D	P	E	P	R	R	K	Y	A	L	I	K	N	F	-	V
Monomorium TSA.LA857567	F	T	-	-	A	N	D	L	N	G	V	L	M	E	R	W	-	-	-	-	-	-	-	-	-	-	-	-	-	-	-	-	-	-	-	-	-	-	-	I	L	G	E	F	T	A	-	-	R
SINV-3.YP 002790879	F	T	-	-	A	Q	D	L	N	G	V	L	M	E	R	W	-	-	-	-	-	-	-	-	-	-	-	-	-	-	-	-	-	-	-	-	-	-	-	I	L	G	E	F	T	A	-	-	R
NyfV.AOC55078	F	C	-	-	S	M	D	F	L	N	I	L	L	E	R	Y	-	-	-	-	-	-	-	-	-	-	-	-	-	-	-	-	-	-	-	-	-	-	-	V	M	G	Y	F	S	A	-	-	K
SINV2.YP 001285729	V	T	C	M	N	V	Y	Y	I	-	L	A	W	R	R	Y	-	-	-	-	-	-	-	-	-	-	-	-	-	-	-	-	-	-	-	-	-	-	-	T	M	R	F	W	S	A	M	H	R
NVit1.ACN94442	F	S	M	S	P	V	T	A	S	-	I	V	L	R	Q	Y	-	-	-	-	-	-	-	-	-	-	-	-	-	-	-	-	-	-	-	-	-	-	-	T	L	D	L	T	S	Y	L	-	R
NVit2.ACN94443	F	E	M	S	P	V	D	F	T	-	I	S	Q	R	Q	Y	-	-	-	-	-	-	-	-	-	-	-	-	-	-	-	-	-	-	-	-	-	-	-	F	L	D	F	Y	V	A	Y	-	Q
DWV.NP 853560	F	S	I	S	P	V	Q	F	T	-	I	P	F	R	Q	Y	-	-	-	-	-	-	-	-	-	-	-	-	-	-	-	-	-	-	-	-	-	-	-	Y	L	D	F	M	A	S	Y	-	R
VDV-1.AGO86045	F	S	I	S	P	V	Q	F	T	-	I	P	F	R	Q	Y	-	-	-	-	-	-	-	-	-	-	-	-	-	-	-	-	-	-	-	-	-	-	-	Y	L	D	F	M	A	S	Y	-	R
KBV.n1905	Q	D	W	S	K	T	V	R	K	L	T	K	F	G	-	-	-	-	-	-	-	-	-	-	-	-	-	-	-	-	N	K	V	I	A	G	D	F	S	T	F	D	G	S	L	N	V	C	I
KBV.NP 851403	Q	D	W	S	K	T	V	R	K	L	T	K	F	G	-	-	-	-	-	-	-	-	-	-	-	-	-	-	-	-	N	K	V	I	A	G	D	F	S	T	F	D	G	S	L	N	V	C	I
KBV.AHL83499	Q	D	W	S	K	T	V	R	K	L	T	K	F	G	-	-	-	-	-	-	-	-	-	-	-	-	-	-	-	-	N	K	V	I	A	G	D	F	S	T	F	D	G	S	L	N	V	C	I
IAPV.ACD01399	Q	D	W	S	K	T	V	R	K	L	T	K	F	G	-	-	-	-	-	-	-	-	-	-	-	-	-	-	-	-	N	K	V	I	A	G	D	F	S	T	F	D	G	S	L	N	V	C	I
FEX-1.YP 008888535	Q	D	W	S	K	T	V	R	R	L	K	K	F	G	-	-	-	-	-	-	-	-	-	-	-	-	-	-	-	-	D	K	V	I	A	G	D	F	S	T	F	D	G	S	L	N	V	C	I
ABPV.AAN63803	Q	D	W	N	K	T	V	R	K	L	K	T	M	G	-	-	-	-	-	-	-	-	-	-	-	-	-	-	-	-	P	K	V	I	A	G	D	F	S	T	F	D	G	S	L	N	V	C	I
LHUV1	Q	D	W	R	K	T	A	K	K	L	L	A	K	G	-	-	-	-	-	-	-	-	-	-	-	-	-	-	-	-	K	K	V	I	A	G	D	F	S	T	F	D	G	S	L	N	S	G	I
SINV-1.AAU85375	R	D	W	T	K	L	A	K	K	L	K	Q	K	G	-	-	-	-	-	-	-	-	-	-	-	-	-	-	-	-	K	N	V	F	A	G	D	F	S	N	F	D	G	S	L	N	A	M	I
BQCV.NP 620564	T	D	W	D	V	I	A	R	Y	L	K	S	K	S	-	-	-	-	-	-	-	-	-	-	-	-	-	-	-	-	H	H	M	V	A	G	D	F	E	G	F	D	A	S	E	Q	S	D	I
cbpv.YP 001911137	I	E	H	A	A	V	H	C	P	F	L	I	K	G	L	T	P	K	K	R	C	D	K	L	S	W	L	T	E	Y	E	R	F	L	E	I	D	F	A	R	F	D	Q	T	L	M	K	D	L
Monomorium TSA.LA857567	-	D	F	D	K	F	H	K	Y	I	F	K	Y	-	-	-	-	-	-	-	-	-	-	-	-	-	-	-	-	-	K	N	R	F	T	G	D	Y	K	N	F	D	R	T	I	P	K	S	I
SINV-3.YP 002790879	T	-	F	H	K	F	A	T	K	F	F	K	F	-	-	-	-	-	-	-	-	-	-	-	-	-	-	-	-	-	K	N	F	F	S	C	D	Y	K	N	F	D	R	T	I	P	K	C	V
NyfV.AOC55078	N	-	F	H	D	M	F	V	E	L	R	K	F	-	-	-	-	-	-	-	-	-	-	-	-	-	-	-	-	-	D	H	V	F	A	I	D	Y	K	R	F	D	K	T	I	P	Q	F	L
SINV2.YP 001285729	P	E	W	S	A	L	Y	H	H	L	N	R	H	-	-	-	-	-	-	-	-	-	-	-	-	-	-	-	-	-	P	N	A	V	D	F	D	V	S	N	W	D	G	F	L	F	A	Q	L
NVit1.ACN94442	P	E	W	G	K	I	V	T	L	L	R	T	K	G	-	-	-	-	-	-	-	-	-	-	-	-	-	-	-	-	D	N	I	F	S	I	D	F	S	N	F	G	P	G	L	N	I	N	V
NVit2.ACN94443	P	E	W	T	E	L	A	N	R	L	Q	E	F	S	-	-	-	-	-	-	-	-	-	-	-	-	-	-	-	-	P	H	I	L	T	A	D	Y	S	A	Y	G	P	R	L	L	H	S	V
DWV.NP 853560	L	E	W	T	N	L	A	T	R	L	S	K	?	G	-	-	-	-	-	-	-	-	-	-	-	-	-	-	-	-	T	H	I	V	T	G	D	Y	K	N	F	G	P	G	L	D	S	D	V
VDV-1.AGO86045	L	E	W	T	N	L	A	T	S	L	S	K	Y	G	-	-	-	-	-	-	-	-	-	-	-	-	-	-	-	-	T	H	I	V	T	G	D	Y	K	N	F	G	P	G	L	D	S	D	V
KBV.n1905	E	N	A	L	I	R	H	V	L	L	M	D	V	Y	N	S	V	H	I	C	N	D	S	V	Y	M	M	T	H	S	Q	-	P	S	G	N	P	A	T	T	P	L	N	C	F	I	N	S	M
KBV.NP 851403	E	N	A	L	I	R	H	V	L	L	M	D	V	Y	N	S	V	H	V	C	N	D	S	V	Y	M	M	T	H	S	Q	-	P	S	G	N	P	A	T	T	P	L	N	C	F	I	N	S	M
KBV.AHL83499	E	N	T	L	I	R	H	V	L	L	M	D	V	Y	N	S	V	H	I	C	N	D	S	V	Y	M	M	T	H	S	Q	-	P	S	G	N	P	A	T	T	P	L	N	C	F	I	N	S	M
IAPV.ACD01399	E	N	G	L	I	R	H	V	L	L	M	D	V	Y	N	S	V	H	I	C	N	D	S	V	Y	M	M	T	H	S	Q	-	P	S	G	N	P	A	T	T	P	L	N	C	F	I	N	S	M
FEX-1.YP 008888535	E	N	A	L	I	R	H	V	L	L	M	D	V	Y	N	S	V	H	I	C	N	D	S	V	Y	M	M	T	H	S	Q	-	P	S	G	N	P	A	T	T	P	L	N	C	F	I	N	S	M
ABPV.AAN63803	E	N	A	L	I	R	H	V	L	L	M	D	V	Y	N	S	T	H	I	C	G	D	S	V	Y	M	M	T	H	S	Q	-	P	S	G	N	P	A	T	T	P	L	N	C	F	I	N	S	M
LHUV1	E	N	A	L	V	R	H	V	L	L	Q	D	V	Y	N	S	M	H	I	C	G	D	S	V	Y	G	M	T	H	S	Q	-	P	S	G	N	P	A	T	T	P	L	N	C	F	V	N	S	M
SINV-1.AAU85375	-	N	D	L	I	R	Y	V	L	I	E	E	I	L	N	S	V	H	L	C	E	Q	F	F	Y	M	M	T	H	S	Q	-	P	S	G	N	P	A	T	T	P	L	N	C	L	I	N	S	I
BQCV.NP 620564	D	E	M	L	Q	Q	R	A	I	I	H	S	L	V	N	S	L	H	I	N	E	N	G	I	V	L	Q	W	C	K	S	L	P	S	G	H	Y	L	T	A	I	I	N	S	V	F	V	N	L
cbpv.YP 001911137	A	N	Q	L	F	I	A	F	M	L	Y	T	L	T	N	V	G	V	S	R	F	G	T	H	Y	K	R	E	G	T	R	-	C	S	G	D	P	H	T	S	I	G	N	G	F	I	N	A	F
Monomorium TSA.LA857567	H	M	K	N	E	L	K	A	C	F	E	T	I	T	V	R	I	Q	V	S	G	T	G	V	Y	L	V	I	G	G	M	-	P	S	G	C	V	P	T	A	T	L	N	S	K	C	N	D	L
SINV-3.YP 002790879	H	M	K	N	E	I	Y	A	C	F	Q	T	I	I	D	R	I	Q	V	S	G	N	S	I	L	L	V	H	G	G	M	-	P	S	G	C	V	P	T	A	P	L	N	S	K	V	N	D	I
NyfV.AOC55078	K	M	E	K	P	L	K	S	M	K	K	S	F	R	H	R	I	Q	I	S	G	N	S	L	F	E	T	L	G	G	M	-	P	S	G	S	F	I	T	A	P	L	N	S	V	F	N	L	L
SINV2.YP 001285729	P	V	D	Y	I	L	T	S	I	F	F	D	V	M	N	C	F	I	Q	F	L	N	I	I	Y	Q	K	S	R	G	I	-	I	S	G	F	P	G	T	A	E	V	N	T	L	A	H	I	L
NVit1.ACN94442	E	D	G	N	V	M	R	C	L	I	Q	E	L	M	Y	S	V	H	L	A	G	G	T	L	Y	R	T	K	S	G	S	-	P	S	G	A	A	I	T	V	E	I	N	S	F	V	H	L	M
NVit2.ACN94443	R	N	F	K	I	R	Y	T	M	I	E	E	L	I	N	P	L	N	I	V	K	D	C	I	V	R	F	N	T	G	M	-	P	S	G	N	A	G	T	V	I	T	N	S	E	C	N	S	I
DWV.NP 853560	E	M	K	R	V	M	W	T	M	A	Q	E	I	L	A	P	S	H	L	Y	R	D	L	V	Y	R	V	P	C	G	I	-	P	S	G	S	P	I	T	D	I	L	N	T	I	S	N	C	L
VDV-1.AGO86045	E	M	K	R	V	M	W	T	M	A	Q	E	I	L	A	P	S	H	L	C	R	D	L	V	Y	R	V	P	C	G	I	-	P	S	G	S	P	I	T	D	I	L	N	T	I	S	N	C	L
KBV.n1905	-	-	-	-	-	-	-	A	T	K	A	A	V	K	M	T	M	R	-	-	-	-	-	-	-	-	D	F	S	K	H	V	S	L	V	S	Y	G	D	D	N	V	I	-	-	-	N	F	S
KBV.NP 851403	-	-	-	-	-	-	-	A	T	K	A	A	V	K	M	T	M	R	-	-	-	-	-	-	-	-	D	F	S	K	H	V	S	L	V	S	Y	G	D	D	N	V	I	-	-	-	N	F	S
KBV.AHL83499	-	-	-	-	-	-	-	A	S	N	A	G	V	K	M	T	M	K	-	-	-	-	-	-	-	-	D	F	G	K	H	V	S	I	V	S	Y	G	D	D	N	V	I	-	-	-	N	F	S
IAPV.ACD01399	-	-	-	-	-	-	-	A	K	E	A	A	V	K	M	T	M	K	-	-	-	-	-	-	-	-	D	F	G	K	H	V	S	M	V	S	Y	G	D	D	N	V	I	-	-	-	N	F	S
FEX-1.YP 008888535	-	-	-	-	-	-	-	A	K	E	A	A	V	A	M	T	M	K	-	-	-	-	-	-	-	-	D	F	S	K	H	V	S	I	V	S	Y	G	D	D	N	V	I	-	-	-	N	F	S
ABPV.AAN63803	-	-	S	K	K	Y	S	A	L	N	G	T	K	R	Y	V	M	K	-	-	-	-	-	-	-	-	D	F	S	K	H	V	S	I	V	S	Y	G	D	D	N	V	I	-	-	-	N	F	S
LHUV1	-	-	-	-	-	-	-	A	E	Q	A	H	Q	K	M	T	M	K	-	-	-	-	-	-	-	-	D	F	D	R	H	V	S	M	V	S	Y	G	D	D	N	V	V	-	-	-	N	F	S
SINV-1.AAU85375	K	A	F	F	M	E	L	M	K	K	F	G	C	K	T	R	M	E	-	-	-	-	-	-	-	-	L	F	R	L	L	V	S	L	I	S	Y	G	D	D	N	V	I	-	-	-	N	I	H
BQCV.NP 620564	-	-	-	-	-	-	-	-	N	Q	K	Y	S	F	T	T	A	S	-	-	-	-	-	-	-	-	S	F	F	R	E	C	G	I	V	A	Y	G	D	D	H	V	V	-	-	-	S	V	P
cbpv.YP 001911137	R	A	N	V	V	N	Q	V	E	Y	N	L	K	F	L	S	C	L	-	-	-	-	-	-	-	-	G	F	R	A	K	I	R	V	V	S	E	L	S	Q	A	T	F	C	G	R	R	F	I
Monomorium TSA.LA857567	-	-	-	-	-	M	W	D	N	E	R	S	D	L	A	S	Y	Y	-	-	-	-	-	-	-	-	Q	Y	E	Q	L	V	R	R	L	Y	Y	G	D	D	V	I	I	-	-	-	S	V	H
SINV-3.YP 002790879	-	-	-	-	-	L	R	R	A	D	R	G	D	I	T	S	Y	R	-	-	-	-	-	-	-	-	Y	Y	R	D	L	V	C	R	L	F	Y	G	D	D	V	I	I	-	-	-	A	V	D
NyfV.AOC55078	-	-	-	-	-	-	-	L	R	L	H	G	I	D	A	T	W	E	-	-	-	-	-	-	-	-	D	F	Q	R	L	V	V	C	R	F	Y	G	D	D	G	V	I	-	-	-	S	V	H
SINV2.YP 001285729	-	-	-	-	-	-	-	-	V	A	K	T	I	W	D	S	F	E	-	-	-	-	-	-	-	-	M	F	L	R	M	V	S	A	I	L	Y	G	D	D	I	L	L	-	-	-	T	I	H
NVit1.ACN94442	Y	K	E	L	V	S	Y	L	E	A	N	G	V	D	F	D	M	Y	A	D	M	D	S	N	Q	H	E	F	V	K	N	V	V	G	V	V	Y	G	D	D	G	I	F	-	-	-	S	V	R
NVit2.ACN94443	-	-	-	-	-	-	A	R	K	Y	A	P	V	L	A	D	L	Y	-	-	-	-	-	-	-	-	W	F	K	Q	Y	V	R	M	F	S	N	G	D	D	L	I	M	-	-	-	A	V	K
DWV.NP 853560	-	-	-	-	-	-	-	-	-	-	-	-	T	D	L	P	L	S	-	-	-	-	-	-	-	-	E	F	S	Q	N	V	V	L	V	C	Y	G	D	D	L	I	M	-	-	-	N	V	S
VDV-1.AGO86045	-	-	-	-	-	-	-	-	-	-	-	-	T	D	L	P	L	S	-	-	-	-	-	-	-	-	E	F	S	R	H	V	V	L	V	C	Y	G	D	D	L	I	M	-	-	-	N	V	S
KBV.n1905	-	-	-	-	-	-	-	-	F	T	Y	T	D	E	L	K	G	V	G	G	E	-	-	-	-	-	V	P	N	W	R	S	I	Q	D	V	Q	Y	L	K	R	K	F	R	Y	D	N	-	-
KBV.NP 851403	-	-	-	-	-	-	-	-	F	T	Y	T	D	E	L	K	G	V	R	G	E	-	-	-	-	-	V	P	N	W	R	S	I	Q	D	V	Q	Y	L	K	R	K	F	R	Y	D	N	-	-
KBV.AHL83499	-	-	-	-	-	-	-	-	F	T	Y	T	D	E	L	K	G	V	K	G	E	-	-	-	-	-	V	P	N	W	R	S	I	E	D	V	Q	Y	L	K	R	K	F	R	Y	D	N	-	-
IAPV.ACD01399	-	-	-	-	-	-	-	-	F	T	Y	T	D	E	L	K	G	A	N	G	E	-	-	-	-	-	V	P	K	W	R	S	I	K	D	V	Q	Y	L	K	R	K	F	R	Y	D	E	-	-
FEX-1.YP 008888535	-	-	-	-	-	-	-	-	F	T	Y	T	D	E	L	K	G	V	G	G	F	-	-	-	-	-	V	P	K	W	R	T	I	E	D	V	Q	Y	L	K	R	R	F	R	Y	D	T	-	-
ABPV.AAN63803	-	-	-	-	-	-	-	-	F	T	Y	T	D	E	L	K	G	N	N	G	E	-	-	-	-	-	V	P	K	W	R	T	I	E	D	V	Q	Y	L	K	R	K	F	R	Y	D	F	-	-
LHUV1	-	-	-	-	-	-	-	-	F	T	Y	T	D	E	A	K	S	T	N	G	T	-	-	-	-	-	V	P	I	W	R	D	I	S	Q	V	A	Y	L	K	R	N	F	R	Y	D	D	-	-
SINV-1.AAU85375	-	-	-	-	-	-	-	-	F	T	Y	T	D	E	T	K	Q	V	G	K	G	-	-	-	-	-	V	P	D	Y	K	T	L	E	E	V	S	F	L	K	R	G	F	I	F	N	E	-	-
BQCV.NP 620564	-	-	-	-	-	-	-	-	M	F	Y	T	I	E	T	K	D	D	T	E	I	-	-	-	-	-	D	F	L	S	R	R	L	E	D	V	S	Y	L	K	R	N	F	V	Y	D	E	-	-
cbpv.YP 001911137	L	L	L	A	K	S	L	S	Y	H	H	T	D	A	N	T	P	M	I	G	A	L	T	Y	A	L	V	K	T	L	R	P	I	M	Q	-	K	Y	S	R	R	A	F	K	R	A	M	A	L
Monomorium TSA.LA857567	-	-	-	-	-	-	-	-	M	T	M	T	D	S	A	K	S	-	-	S	E	-	-	-	-	-	M	K	K	F	D	E	L	D	E	I	S	F	I	S	R	F	F	R	P	S	L	-	-
SINV-3.YP 002790879	-	-	-	-	-	-	-	-	M	N	M	T	D	G	S	K	S	-	-	D	I	-	-	-	-	-	I	P	K	F	E	T	I	E	T	L	S	F	I	S	R	F	F	R	P	L	K	-	-
NyfV.AOC55078	-	-	-	-	-	-	-	-	M	N	M	S	S	A	N	K	D	-	-	E	E	-	-	-	-	-	L	K	P	F	D	T	W	E	E	V	N	F	I	S	R	Y	F	R	F	L	N	-	-
SINV2.YP 001285729	-	-	-	-	-	-	-	-	Y	T	V	T	S	A	T	K	S	-	-	S	E	-	-	-	-	-	I	V	E	A	K	P	L	S	Q	C	Q	F	L	K	S	S	W	R	Q	L	L	-	-
NVit1.ACN94442	-	-	-	-	-	-	-	-	I	C	A	T	D	A	S	K	G	-	-	E	K	-	-	-	-	-	V	K	P	Y	G	P	L	S	E	M	T	F	L	K	R	S	F	R	V	H	P	-	-
NVit2.ACN94443	-	-	-	-	-	-	-	-	I	K	M	T	D	A	L	K	S	-	-	G	K	-	-	-	-	-	V	R	E	F	C	S	L	E	E	A	T	Y	L	K	R	G	F	K	K	H	P	-	-
DWV.NP 853560	-	-	-	-	-	-	-	-	M	E	F	T	D	Q	D	K	S	-	-	G	N	-	-	-	-	-	T	V	K	W	R	T	L	Q	T	A	T	F	L	K	H	G	F	L	K	H	P	-	-
VDV-1.AGO86045	-	-	-	-	-	-	-	-	M	E	F	T	D	Q	D	K	S	-	-	G	N	-	-	-	-	-	T	V	R	W	R	T	L	Q	T	A	T	F	L	K	H	G	F	L	K	H	P	-	-
KBV.n1905	L	D	I	Q	E	G	T	K	L	N	C	E	N	A	I	M	E	L	S	M	H	E	E	G	V	F	D	K	W	S	K	V	I	D	K	-	-	-	-	-	-	-	-	-	-	-	-	-	-
KBV.NP 851403	L	D	I	Q	E	G	T	K	L	N	C	E	N	A	I	M	E	L	S	M	H	E	E	E	V	F	D	K	W	S	K	V	I	D	K	-	-	-	-	-	-	-	-	-	-	-	-	-	-
KBV.AHL83499	L	D	I	Q	E	G	T	K	L	N	C	E	N	A	I	M	E	L	S	M	H	E	E	R	V	F	N	T	W	S	K	V	I	D	A	-	-	-	-	-	-	-	-	-	-	-	-	-	-
IAPV.ACD01399	L	D	I	Q	E	G	T	K	L	N	C	E	N	A	I	M	E	L	S	M	H	E	E	S	V	F	N	T	W	S	K	I	I	D	R	-	-	-	-	-	-	-	-	-	-	-	-	-	-
FEX-1.YP 008888535	L	D	I	Q	E	G	T	K	L	N	C	E	N	A	I	M	E	L	S	M	H	E	E	E	V	F	N	M	W	S	K	K	I	C	K	-	-	-	-	-	-	-	-	-	-	-	-	-	-
ABPV.AAN63803	L	D	V	Q	E	G	T	K	V	N	C	E	N	A	I	M	E	L	S	M	H	E	E	Y	V	F	D	K	W	S	R	I	I	S	E	-	-	-	-	-	-	-	-	-	-	-	-	-	-
LHUV1	L	D	I	L	E	G	T	K	C	N	A	E	N	A	I	M	E	L	S	M	H	E	E	S	V	F	D	F	W	S	K	K	I	A	N	-	-	-	-	-	-	-	-	-	-	-	-	-	-
SINV-1.AAU85375	L	D	Q	V	E	S	T	K	I	N	C	E	N	A	I	M	E	L	A	M	H	P	R	A	V	F	D	K	W	T	P	Q	I	E	K	-	-	-	-	-	-	-	-	-	-	-	-	-	-
BQCV.NP 620564	K	D	I	V	T	N	V	F	C	N	L	E	H	A	L	K	E	L	S	L	H	D	K	E	L	W	E	K	W	S	P	V	L	-	-	-	-	-	-	-	-	-	-	-	-	-	-	-	-
cbpv.YP 001911137	P	E	A	Y	S	G	A	I	I	N	D	D	L	C	L	R	Q	I	-	-	-	-	Q	D	L	E	S	F	Y	H	S	I	L	D	I	-	-	-	-	-	-	-	-	-	-	-	-	-	-
Monomorium TSA.LA857567	P	S	H	L	G	S	L	L	V	K	V	Q	E	-	-	-	E	A	S	L	W	E	E	D	Y	Y	K	Q	I	Q	E	L	I	R	K	I	L	I	K	H	P	N	I	S	P	Y	F	S	F
SINV-3.YP 002790879	P	E	H	F	G	Q	V	F	K	T	I	Q	E	-	-	-	E	A	A	L	W	E	E	E	Y	F	N	K	I	Q	S	Y	I	Q	E	I	I	R	K	F	P	E	I	S	K	F	F	N	F
NyfV.AOC55078	L	E	P	Q	H	L	S	S	L	-	L	E	K	A	A	E	E	A	S	I	W	G	E	E	F	Y	N	Y	V	E	D	L	I	R	T	-	-	-	-	-	-	-	-	-	-	-	-	-	-
SINV2.YP 001285729	Q	H	P	R	G	Q	F	F	Q	N	Y	M	D	A	L	W	I	C	F	G	H	G	Q	Q	V	F	E	S	F	Q	L	T	V	N	Q	-	-	-	-	-	-	-	-	-	-	-	-	-	-
NVit1.ACN94442	P	S	A	D	L	S	T	I	E	N	V	H	A	S	L	L	L	C	Y	G	H	G	E	K	E	Y	E	K	W	R	K	R	L	N	S	-	-	-	-	-	-	-	-	-	-	-	-	-	-
NVit2.ACN94443	V	D	R	R	E	A	S	L	V	N	S	E	M	S	C	R	L	A	Y	T	H	G	P	E	F	Y	A	Y	V	C	A	R	L	K	K	-	-	-	-	-	-	-	-	-	-	-	-	-	-
DWV.NP 853560	L	G	R	R	T	A	T	I	E	N	A	K	Q	A	L	E	L	A	F	G	W	G	P	E	Y	F	N	Y	V	R	N	T	I	K	M	-	-	-	-	-	-	-	-	-	-	-	-	-	-
VDV-1.AGO86045	L	G	R	R	V	A	T	I	E	N	A	K	Q	A	L	E	L	A	F	G	W	G	P	E	Y	F	N	H	V	R	N	T	I	K	M	-	-	-	-	-	-	-	-	-	-	-	-	-	-
KBV.n1905	-	-	-	-	-	-	-	-	-	-	-	-	-	-	-	-	-	-	-	-	D	H	L	D	I	-	-	-	-	-	-	-	-	-	-	N	-	-	-	-	-	-	-	-	-	-	-	-	-
KBV.NP 851403	-	-	-	-	-	-	-	-	-	-	-	-	-	-	-	-	-	-	-	-	D	H	L	D	I	-	-	-	-	-	-	-	-	-	-	N	-	-	-	-	-	-	-	-	-	-	-	-	-
KBV.AHL83499	-	-	-	-	-	-	-	-	-	-	-	-	-	-	-	-	-	-	-	-	D	H	L	D	I	-	-	-	-	-	-	-	-	-	-	N	-	-	-	-	-	-	-	-	-	-	-	-	-
IAPV.ACD01399	-	-	-	-	-	-	-	-	-	-	-	-	-	-	-	-	-	-	-	-	D	H	L	D	I	-	-	-	-	-	-	-	-	-	-	N	-	-	-	-	-	-	-	-	-	-	-	-	-
FEX-1.YP 008888535	-	-	-	-	-	-	-	-	-	-	-	-	-	-	-	-	-	-	-	-	D	C	L	D	I	-	-	-	-	-	-	-	-	-	-	N	-	-	-	-	-	-	-	-	-	-	-	-	-
ABPV.AAN63803	-	-	-	-	-	-	-	-	-	-	-	-	-	-	-	-	-	-	-	-	D	C	L	D	I	-	-	-	-	-	-	-	-	-	-	S	-	-	-	-	-	-	-	-	-	-	-	-	-
LHUV1	-	-	-	-	-	-	-	-	-	-	-	-	-	-	-	-	-	-	-	-	E	C	L	A	I	-	-	-	-	-	-	-	-	-	-	N	-	-	-	-	-	-	-	-	-	-	-	-	-
SINV-1.AAU85375	-	-	-	-	-	-	-	-	-	-	-	-	-	-	-	-	-	-	-	-	V	V	L	N	H	-	-	-	-	-	-	-	-	-	-	N	-	-	-	-	-	-	-	-	-	-	-	-	-
BQCV.NP 620564	-	-	-	-	-	-	-	-	-	-	-	-	-	-	-	-	-	-	-	-	E	V	L	K	M	-	-	-	-	-	-	-	-	-	-	V	-	-	-	-	-	-	-	-	-	-	-	-	-
cbpv.YP 001911137	-	-	-	-	-	-	-	-	-	-	-	-	-	-	-	-	-	-	H	P	E	S	N	D	V	-	-	-	-	-	-	-	-	-	-	Q	-	-	-	-	-	-	-	-	-	-	-	-	-
Monomorium TSA.LA857567	K	S	S	K	V	T	G	N	K	R	F	I	K	F	L	S	K	V	K	S	E	A	L	Q	L	S	G	N	F	S	D	P	K	L	R	E	-	-	-	-	-	-	-	-	-	-	-	-	-
SINV-3.YP 002790879	-	-	-	-	-	-	-	-	-	-	-	-	-	-	N	E	F	V	K	L	E	K	L	D	L	-	-	-	-	-	-	-	-	-	-	N	L	N	K	K	K	S	S	K	V	T	G	I	H
NyfV.AOC55078	-	-	-	-	-	-	-	-	-	-	-	-	-	-	-	-	-	-	-	-	K	H	L	A	L	-	-	-	-	-	-	-	-	-	-	R	-	-	-	-	-	-	-	-	-	-	-	-	-
SINV2.YP 001285729	-	-	-	-	-	-	-	-	-	-	-	-	-	-	-	-	-	-	-	-	K	D	F	E	D	-	-	-	-	-	-	-	-	-	-	D	-	-	-	-	-	-	-	-	-	-	-	-	-
NVit1.ACN94442	-	-	-	-	-	-	-	-	-	-	-	-	-	-	-	-	-	-	-	-	E	N	I	D	M	-	-	-	-	-	-	-	-	-	-	M	-	-	-	-	-	-	-	-	-	-	-	-	-
NVit2.ACN94443	-	-	-	-	-	-	-	-	-	-	-	-	-	-	-	-	-	-	-	-	T	S	L	D	S	-	-	-	-	-	-	-	-	-	-	H	-	-	-	-	-	-	-	-	-	-	-	-	-
DWV.NP 853560	-	-	-	-	-	-	-	-	-	-	-	-	-	-	-	-	-	-	-	-	E	E	M	D	V	-	-	-	-	-	-	-	-	-	-	R	-	-	-	-	-	-	-	-	-	-	-	-	-
VDV-1.AGO86045	-	-	-	-	-	-	-	-	-	-	-	-	-	-	-	-	-	-	-	-	E	E	M	D	V	-	-	-	-	-	-	-	-	-	-	R	-	-	-	-	-	-	-	-	-	-	-	-	-
KBV.n1905	-	T	Y	-	-	-	-	-	-	-	-	-	R	G	Y	A	Q	E	R	Y	-	-	-	-	-	L	E	Y	Y	M	-	-	-	-	-	-	-	-	-	-	-	-	-	-	-	-	-	-
KBV.NP 851403	-	T	Y	-	-	-	-	-	-	-	-	-	R	G	Y	A	Q	E	R	Y	-	-	-	-	-	L	E	Y	Y	M	-	-	-	-	-	-	-	-	-	-	-	-	-	-	-	-	-	-
KBV.AHL83499	-	T	Y	-	-	-	-	-	-	-	-	-	R	G	Y	A	Q	E	R	Y	-	-	-	-	-	L	E	Y	Y	M	-	-	-	-	-	-	-	-	-	-	-	-	-	-	-	-	-	-
IAPV.ACD01399	-	T	Y	-	-	-	-	-	-	-	-	-	R	G	Y	A	Q	E	R	F	-	-	-	-	-	L	E	Y	Y	M	-	-	-	-	-	-	-	-	-	-	-	-	-	-	-	-	-	-
FEX-1.YP 008888535	-	T	Y	-	-	-	-	-	-	-	-	-	R	G	Y	A	Q	E	R	F	-	-	-	-	-	L	E	Y	Y	M	-	-	-	-	-	-	-	-	-	-	-	-	-	-	-	-	-	-
ABPV.AAN63803	-	T	Y	-	-	-	-	-	-	-	-	-	N	G	Y	A	Q	E	R	F	-	-	-	-	-	L	N	Y	Y	L	-	-	-	-	-	-	-	-	-	-	-	-	-	-	-	-	-	-
LHUV1	-	T	Y	-	-	-	-	-	-	-	-	-	R	G	Y	A	Q	D	R	Y	-	-	-	-	-	L	Q	Y	-	-	-	-	-	-	-	-	-	-	-	-	-	-	-	-	-	-	-	-
SINV-1.AAU85375	-	S	Y	-	-	-	-	-	-	-	-	-	D	G	Y	W	H	L	R	N	-	-	-	-	-	M	E	Y	F	L	-	-	-	-	-	-	-	-	-	-	-	-	-	-	-	-	-	-
BQCV.NP 620564	-	S	S	-	-	-	-	-	-	-	-	-	L	K	F	Q	D	E	V	R	E	I	A	L	G	L	S	G	Y	E	-	-	-	-	-	-	-	-	-	-	-	-	-	-	-	-	-	-
cbpv.YP 001911137	-	I	I	-	-	-	-	-	-	-	-	-	G	D	P	T	L	H	H	I	-	-	-	-	-	-	-	-	-	-	-	-	-	-	-	-	-	-	-	-	-	-	-	-	-	-	-	-
Monomorium TSA.LA857567	-	W	Y	S	K	M	S	F	S	M	K	L	N	E	Y	F	Q	K	G	I	I	K	K	P	E	H	A	F	Y	F	A	S	S	N	S	T	W	E	C	T	T	S	F	H	T	V	K	N
SINV-3.YP 002790879	T	W	Y	F	K	M	S	K	A	M	H	L	N	E	I	F	Q	K	G	L	I	S	K	P	L	A	E	F	Y	F	N	E	G	Q	K	M	W	D	C	N	I	T	F	R	R	S	K	D
NyfV.AOC55078	-	T	F	-	-	-	-	-	-	-	-	-	N	L	T	I	L	D	L	-	-	-	-	-	-	-	-	-	-	-	-	-	-	-	-	-	-	-	-	-	-	-	-	-	-	-	-	-
SINV2.YP 001285729	-	Y	F	-	-	-	-	-	-	-	-	-	A	R	Y	L	P	N	-	-	-	-	-	-	-	F	K	F	N	L	-	-	-	-	-	-	-	-	-	-	-	-	-	-	-	-	-	-
NVit1.ACN94442	-	F	Y	-	-	-	-	-	-	-	-	-	P	E	Y	Y	H	G	Q	Q	K	T	K	E	M	E	D	F	F	K	N	I	Q	K	L	-	-	-	-	-	-	-	-	-	-	-	-	-
NVit2.ACN94443	-	V	W	-	-	-	-	-	-	-	-	-	E	G	T	E	G	P	K	F	-	-	-	-	-	-	N	F	-	-	-	-	-	-	-	-	-	-	-	-	-	-	-	-	-	-	-	-
DWV.NP 853560	-	C	Y	-	-	-	-	-	-	-	-	-	A	S	A	-	-	-	-	-	-	-	-	-	-	-	-	-	-	-	-	-	-	-	-	-	-	-	-	-	-	-	-	-	-	-	-	-
VDV-1.AGO86045	-	C	Y	-	-	-	-	-	-	-	-	-	A	S	A	-	-	-	-	-	-	-	-	-	-	-	-	-	-	-	-	-	-	-	-	-	-	-	-	-	-	-	-	-	-	-	-	-
[truncated: 31 more columns]

## Sheet: Figure 4 alignment
Domain: Data
non-structural polyprotein Kashmir bee virus. NP 851403	-	-	-	-	-	-	-	M	F	S	S	T	Q	Q	N	N	K	M	T	K	Q	P	A	T	L	T	Y	L	S	S	M	K	V	I	S	M	P	-	-	-	P	S	-	-	-	E	-	-	F
non-structural polyprotein Kashmir bee virus. AHL83499	-	-	-	-	-	-	-	M	F	S	S	T	Q	Q	N	N	K	M	T	K	Q	P	A	T	L	T	Y	L	S	S	M	K	V	I	S	M	P	-	-	-	P	S	-	-	-	E	-	-	F
n1905 KBV ORF	-	-	-	-	-	-	-	M	F	S	S	T	Q	Q	N	N	K	M	T	K	Q	P	A	T	L	T	Y	L	S	S	M	K	V	I	S	M	P	-	-	-	P	S	-	-	-	E	-	-	F
non-structural polyprotein Formica exsecta virus 1. YP 008888535	-	-	-	-	-	-	-	M	F	T	S	Q	Q	T	N	N	K	I	T	K	Q	P	A	P	L	S	Y	L	S	S	M	R	A	I	T	M	D	-	-	-	Q	D	-	-	-	E	-	-	F
polymerase polyprotein Israeli acute paralysis virus. ACD01399	-	-	-	-	-	-	-	M	F	T	S	-	Q	Q	N	N	K	I	T	K	Q	P	A	P	L	S	Y	L	A	S	M	R	A	I	T	M	V	-	-	-	E	E	-	-	-	Q	E	H	F
replicase polyprotein Acute bee paralysis virus. AAN63803	-	-	-	-	-	-	-	-	-	-	-	-	-	-	-	M	N	F	T	K	Q	P	A	S	L	K	Y	L	S	S	M	K	L	I	T	L	Q	-	-	-	N	Q	-	-	-	D	-	-	F
LHUV-1 ORF1	-	-	-	-	-	-	-	-	-	-	-	-	-	-	M	N	T	F	N	K	Q	P	A	T	L	K	Y	Q	A	S	K	K	I	F	T	G	K	-	-	-	H	D	-	-	-	E	-	L	H
nonstructural polyprotein Solenopsis invicta virus-1. YP 164440	-	-	-	-	-	-	-	-	-	-	-	-	-	-	-	-	-	-	-	-	-	-	-	-	-	-	-	-	-	-	-	-	-	-	-	-	-	-	-	-	-	-	-	-	-	-	-	-	-
nonstructural polyprotein Black queen cell virus. NP 620564	-	-	-	-	-	-	-	-	-	-	-	-	-	-	-	-	-	-	-	-	-	-	-	-	-	-	-	-	-	-	-	-	-	-	-	-	-	-	-	-	-	-	-	-	-	-	-	-	-
nonstructural polyprotein Cricket paralysis virus. AKA63263	-	-	-	-	-	-	-	-	M	S	F	Q	Q	T	N	N	N	A	T	N	N	I	N	S	L	E	E	L	A	A	Q	E	L	I	A	A	Q	-	-	-	F	E	G	N	L	D	G	F	F
RNA-dependent RNA polymerase Nilaparvata lugens C virus.AIY53985	-	-	-	-	-	-	-	-	M	S	Y	Q	Q	T	N	N	N	A	T	N	N	I	S	S	L	E	E	L	A	A	Q	E	L	I	A	A	H	-	-	-	F	E	G	N	L	D	G	F	F
non-structural polyprotein Macrobrachium rosenbergii Taihu virus. YP 006666503	-	-	-	-	-	-	-	-	-	-	-	M	H	C	Y	I	S	L	Q	E	V	P	Y	T	M	E	I	I	K	T	V	C	A	S	V	L	R	-	-	-	K	T	P	V	D	D	-	-	L
non-structural polyprotein Mud crab dicistrovirus.YP 004063985	M	I	I	N	S	V	Y	V	L	W	T	S	S	T	D	H	F	I	Y	S	E	L	V	K	V	S	Y	D	V	I	H	S	L	L	M	V	P	L	I	Y	F	S	S	C	L	V	V	F	F
non-structural polyprotein Kashmir bee virus. NP 851403	-	-	-	-	-	-	-	-	-	-	-	-	-	-	-	-	-	-	-	-	-	-	-	-	-	-	-	-	-	-	-	-	-	-	-	-	-	-	-	-	-	-	-	-	-	-	-	-	-
non-structural polyprotein Kashmir bee virus. AHL83499	-	-	-	-	-	-	-	-	-	-	-	-	-	-	-	-	-	-	-	-	-	-	-	-	-	-	-	-	-	-	-	-	-	-	-	-	-	-	-	-	-	-	-	-	-	-	-	-	-
n1905 KBV ORF	-	-	-	-	-	-	-	-	-	-	-	-	-	-	-	-	-	-	-	-	-	-	-	-	-	-	-	-	-	-	-	-	-	-	-	-	-	-	-	-	-	-	-	-	-	-	-	-	-
non-structural polyprotein Formica exsecta virus 1. YP 008888535	-	-	-	-	-	-	-	-	-	-	-	-	-	-	-	-	-	-	-	-	-	-	-	-	-	-	-	-	-	-	-	-	-	-	-	-	-	-	-	-	-	-	-	-	-	-	-	-	-
polymerase polyprotein Israeli acute paralysis virus. ACD01399	-	-	-	-	-	-	-	-	-	-	-	-	-	-	-	-	-	-	-	-	-	-	-	-	-	-	-	-	-	-	-	-	-	-	-	-	-	-	-	-	-	-	-	-	-	-	-	-	-
replicase polyprotein Acute bee paralysis virus. AAN63803	-	-	-	-	-	-	-	-	-	-	-	-	-	-	-	-	-	-	-	-	-	-	-	-	-	-	-	-	-	-	-	-	-	-	-	-	-	-	-	-	-	-	-	-	-	-	-	-	-
LHUV-1 ORF1	C	T	R	-	-	-	-	-	-	-	-	-	-	-	-	-	-	-	-	-	-	-	-	-	-	-	-	-	-	-	-	-	-	-	-	-	-	-	-	-	-	-	-	-	-	-	-	-	-
nonstructural polyprotein Solenopsis invicta virus-1. YP 164440	-	-	-	-	-	-	-	-	-	-	-	-	-	-	-	-	-	-	-	-	-	-	-	-	-	-	-	-	-	-	-	-	-	-	-	-	-	-	-	-	-	-	-	-	-	-	-	-	-
nonstructural polyprotein Black queen cell virus. NP 620564	-	-	-	-	-	-	-	-	-	-	-	-	-	-	-	-	-	-	-	-	-	-	-	-	-	-	-	-	-	-	-	-	-	-	-	-	-	-	-	-	-	-	-	-	-	-	-	-	-
nonstructural polyprotein Cricket paralysis virus. AKA63263	-	-	-	-	-	-	-	-	-	-	-	-	-	-	-	-	-	-	-	-	-	-	-	-	-	-	-	-	-	-	-	-	-	-	-	-	-	-	-	-	-	-	-	-	-	-	-	-	-
RNA-dependent RNA polymerase Nilaparvata lugens C virus.AIY53985	-	-	-	-	-	-	-	-	-	-	-	-	-	-	-	-	-	-	-	-	-	-	-	-	-	-	-	-	-	-	-	-	-	-	-	-	-	-	-	-	-	-	-	-	-	-	-	-	-
non-structural polyprotein Macrobrachium rosenbergii Taihu virus. YP 006666503	-	-	-	-	-	-	-	-	-	-	-	-	-	-	-	-	-	-	-	-	-	-	-	-	-	-	-	-	-	-	-	-	-	-	-	-	-	-	-	-	-	-	-	-	-	-	-	-	-
non-structural polyprotein Mud crab dicistrovirus.YP 004063985	E	S	Q	V	S	L	P	H	G	C	Q	F	V	Y	P	D	R	L	I	R	T	T	P	P	M	L	L	N	T	W	T	K	T	P	K	Y	S	S	V	T	L	A	P	A	Y	K	V	G	R
non-structural polyprotein Kashmir bee virus. NP 851403	I	-	T	Y	W	D	L	N	C	-	-	-	-	-	-	-	-	-	-	E	Y	H	E	N	L	Y	D	A	L	M	S	A	E	F	E	Q	V	W	F	T	L	L	L	K	-	-	-	-	-
non-structural polyprotein Kashmir bee virus. AHL83499	T	-	T	Y	W	D	L	N	C	-	-	-	-	-	-	-	-	-	-	E	Y	H	E	N	L	Y	D	A	L	M	S	A	E	F	E	Q	V	W	F	T	L	L	L	K	-	-	-	-	-
n1905 KBV ORF	T	-	T	Y	W	D	L	N	C	-	-	-	-	-	-	-	-	-	-	E	Y	H	E	N	L	Y	D	A	L	M	S	A	E	F	E	Q	V	W	F	T	L	L	L	K	-	-	-	-	-
non-structural polyprotein Formica exsecta virus 1. YP 008888535	L	-	E	Y	W	D	V	N	C	-	-	-	-	-	-	-	-	-	-	E	Y	H	E	N	L	Y	D	A	L	I	D	S	E	F	S	Q	T	W	F	T	L	L	L	K	-	-	-	-	-
polymerase polyprotein Israeli acute paralysis virus. ACD01399	L	-	E	Y	F	D	L	N	C	-	-	-	-	-	-	-	-	-	-	E	Y	Y	E	N	L	Y	D	A	L	M	D	S	E	F	S	K	T	W	F	T	L	L	L	K	-	-	-	-	-
replicase polyprotein Acute bee paralysis virus. AAN63803	Y	-	E	Y	K	D	L	N	C	-	-	-	-	-	-	-	-	-	-	E	Y	H	E	N	L	F	D	A	V	V	D	S	E	F	D	K	I	W	P	H	M	V	L	K	-	-	-	-	-
LHUV-1 ORF1	-	-	-	Y	T	D	L	N	C	-	-	-	-	-	-	-	-	-	-	D	P	I	E	N	T	I	M	A	L	Q	M	S	E	F	E	P	I	W	F	Y	L	L	N	K	-	-	-	-	-
nonstructural polyprotein Solenopsis invicta virus-1. YP 164440	-	-	-	-	-	-	-	-	-	-	-	-	-	-	-	-	-	-	-	-	-	-	-	-	-	-	-	-	-	-	-	-	-	-	-	-	-	-	-	-	-	-	-	-	-	-	-	-	-
nonstructural polyprotein Black queen cell virus. NP 620564	P	I	L	Y	Y	P	F	R	Y	-	-	-	-	-	-	-	-	-	-	N	W	N	I	K	I	L	D	L	T	D	K	E	G	Q	E	S	V	N	K	K	F	L	R	K	-	-	-	-	-
nonstructural polyprotein Cricket paralysis virus. AKA63263	L	R	K	L	I	F	L	T	S	-	-	-	-	-	-	-	-	-	-	D	V	Y	G	Y	N	F	E	E	-	-	-	-	-	-	-	-	-	W	K	G	L	V	W	K	-	-	-	-	-
RNA-dependent RNA polymerase Nilaparvata lugens C virus.AIY53985	L	R	K	L	I	Y	L	T	S	-	-	-	-	-	-	-	-	-	-	D	V	Y	G	Y	N	F	D	E	-	-	-	-	-	-	-	-	-	W	K	N	L	V	W	K	-	-	-	-	-
non-structural polyprotein Macrobrachium rosenbergii Taihu virus. YP 006666503	Y	D	R	S	L	P	F	V	C	K	K	R	K	K	R	R	A	R	P	K	I	A	E	S	V	V	V	P	M	L	K	P	H	L	N	A	H	W	E	E	L	P	R	E	P	V	C	V	V
non-structural polyprotein Mud crab dicistrovirus.YP 004063985	S	P	P	A	K	H	F	L	K	-	-	-	-	-	-	-	-	-	-	-	-	-	K	D	V	Y	D	P	Y	H	L	D	S	V	D	H	V	P	S	V	S	M	L	K	-	N	E	H	C
non-structural polyprotein Kashmir bee virus. NP 851403	F	P	T	I	Y	-	-	-	V	S	-	-	-	-	-	-	-	-	-	-	-	-	-	-	-	-	K	H	F	W	Y	E	L	Y	R	I	G	F	-	-	-	-	-	-	-	-	-	-	-
non-structural polyprotein Kashmir bee virus. AHL83499	F	P	T	I	Y	-	-	-	V	S	-	-	-	-	-	-	-	-	-	-	-	-	-	-	-	-	K	H	F	W	Y	E	L	Y	R	T	G	F	-	-	-	-	-	-	-	-	-	-	-
n1905 KBV ORF	F	P	T	I	Y	-	-	-	V	S	-	-	-	-	-	-	-	-	-	-	-	-	-	-	-	-	K	H	F	W	Y	E	L	Y	R	I	G	F	-	-	-	-	-	-	-	-	-	-	-
non-structural polyprotein Formica exsecta virus 1. YP 008888535	F	P	T	I	C	-	-	-	V	S	-	-	-	-	-	-	-	-	-	-	-	-	-	-	-	-	K	H	W	W	Y	E	L	Y	R	I	G	F	-	-	-	-	-	-	-	-	-	-	-
polymerase polyprotein Israeli acute paralysis virus. ACD01399	P	E	T	I	C	-	-	-	V	S	-	-	-	-	-	-	-	-	-	-	-	-	-	-	-	-	K	H	W	W	Y	E	L	Y	R	I	G	F	-	-	-	-	-	-	-	-	-	-	-
replicase polyprotein Acute bee paralysis virus. AAN63803	I	P	I	V	Y	-	-	-	V	S	-	-	-	-	-	-	-	-	-	-	-	-	-	-	-	-	K	H	F	W	Y	E	L	Y	R	T	G	F	-	-	-	-	-	-	-	-	-	-	-
LHUV-1 ORF1	F	K	Y	I	C	K	I	K	V	S	-	-	-	-	-	-	-	-	-	-	-	-	-	-	-	-	V	H	W	W	E	V	L	A	R	S	G	F	-	-	-	-	-	-	-	-	-	-	-
nonstructural polyprotein Solenopsis invicta virus-1. YP 164440	-	-	-	-	-	-	-	-	-	-	-	-	-	-	-	-	-	-	-	-	-	-	-	-	-	-	-	-	-	-	-	-	-	-	-	-	-	-	-	-	-	-	-	-	-	-	-	-	-
nonstructural polyprotein Black queen cell virus. NP 620564	-	-	-	-	-	-	-	Q	K	D	-	-	-	-	-	-	-	-	-	-	-	-	-	-	-	-	T	A	F	W	K	N	-	-	-	-	-	-	-	-	-	-	-	-	-	-	-	-	-
nonstructural polyprotein Cricket paralysis virus. AKA63263	S	P	R	F	F	-	-	-	M	D	-	-	-	-	-	-	-	-	-	-	-	-	-	-	-	-	H	L	D	W	F	Q	Q	W	K	L	V	S	-	-	-	-	-	-	-	-	-	-	-
RNA-dependent RNA polymerase Nilaparvata lugens C virus.AIY53985	S	P	R	F	F	-	-	-	L	D	-	-	-	-	-	-	-	-	-	-	-	-	-	-	-	-	H	L	D	W	F	Q	Q	W	K	I	V	S	-	-	-	-	-	-	-	-	-	-	-
non-structural polyprotein Macrobrachium rosenbergii Taihu virus. YP 006666503	L	L	A	G	M	-	-	-	D	E	-	-	-	-	-	-	-	-	-	-	-	-	-	-	-	-	I	E	Y	P	Y	D	F	P	S	N	V	N	N	F	I	P	N	T	Q	L	K	Y	T
non-structural polyprotein Mud crab dicistrovirus.YP 004063985	Y	A	N	C	F	K	S	K	I	A	D	G	P	G	Q	C	S	D	C	L	A	S	F	P	L	V	T	N	C	P	L	P	F	P	K	T	E	F	G	C	V	T	G	T	Q	L	H	Y	T
non-structural polyprotein Kashmir bee virus. NP 851403	G	P	T	D	-	-	-	-	-	-	-	-	-	-	-	-	-	-	-	-	-	-	-	-	-	-	-	-	-	-	-	-	-	-	-	-	-	-	-	-	-	-	-	I	S	Y	K	E	Q
non-structural polyprotein Kashmir bee virus. AHL83499	G	P	T	D	-	-	-	-	-	-	-	-	-	-	-	-	-	-	-	-	-	-	-	-	-	-	-	-	-	-	-	-	-	-	-	-	-	-	-	-	-	-	-	I	S	Y	K	E	Q
n1905 KBV ORF	G	P	T	D	-	-	-	-	-	-	-	-	-	-	-	-	-	-	-	-	-	-	-	-	-	-	-	-	-	-	-	-	-	-	-	-	-	-	-	-	-	-	-	I	S	Y	K	E	Q
non-structural polyprotein Formica exsecta virus 1. YP 008888535	G	P	T	Y	-	-	-	-	-	-	-	-	-	-	-	-	-	-	-	-	-	-	-	-	-	-	-	-	-	-	-	-	-	-	-	-	-	-	-	-	-	-	-	I	D	Y	K	E	T
polymerase polyprotein Israeli acute paralysis virus. ACD01399	G	P	V	D	-	-	-	-	-	-	-	-	-	-	-	-	-	-	-	-	-	-	-	-	-	-	-	-	-	-	-	-	-	-	-	-	-	-	-	-	-	-	-	I	S	Y	K	E	S
replicase polyprotein Acute bee paralysis virus. AAN63803	G	P	V	E	-	-	-	-	-	-	-	-	-	-	-	-	-	-	-	-	-	-	-	-	-	-	-	-	-	-	-	-	-	-	-	-	-	-	-	-	-	-	-	-	T	Y	K	D	L
LHUV-1 ORF1	G	P	-	-	-	-	-	-	-	-	-	-	-	-	-	-	-	-	-	-	-	-	-	-	-	-	-	-	-	-	-	-	-	-	-	-	-	-	-	-	-	-	-	-	T	Y	K	E	I
nonstructural polyprotein Solenopsis invicta virus-1. YP 164440	-	-	-	-	-	-	-	-	-	-	-	-	-	-	-	-	-	-	-	-	-	-	-	-	-	-	-	-	-	-	-	-	-	-	-	-	-	-	-	-	-	-	-	-	-	-	-	-	-
nonstructural polyprotein Black queen cell virus. NP 620564	G	P	V	M	-	-	-	-	-	-	-	-	-	-	-	-	-	-	-	-	-	-	-	-	-	-	-	-	-	-	-	-	-	-	-	-	-	-	-	-	-	-	-	S	Q	S	L	S	D
nonstructural polyprotein Cricket paralysis virus. AKA63263	G	P	V	Q	-	-	-	-	-	-	-	-	-	-	-	-	-	-	-	-	-	-	-	-	-	-	-	-	-	-	-	-	-	-	-	-	-	-	-	-	-	-	-	S	R	P	V	Y	A
RNA-dependent RNA polymerase Nilaparvata lugens C virus.AIY53985	G	P	V	Q	-	-	-	-	-	-	-	-	-	-	-	-	-	-	-	-	-	-	-	-	-	-	-	-	-	-	-	-	-	-	-	-	-	-	-	-	-	-	-	S	R	P	V	F	V
non-structural polyprotein Macrobrachium rosenbergii Taihu virus. YP 006666503	S	P	K	C	G	E	E	M	D	T	E	S	S	C	V	R	E	E	G	E	M	D	V	D	Y	S	D	P	L	S	L	L	Y	E	G	I	R	H	N	Y	I	P	P	V	D	Y	E	Y	E
non-structural polyprotein Mud crab dicistrovirus.YP 004063985	S	P	A	C	-	-	-	-	-	-	-	-	-	-	-	-	-	-	-	-	S	G	S	A	T	C	D	D	S	F	C	C	D	R	R	C	F	A	V	P	L	D	Q	T	P	F	C	Y	C
non-structural polyprotein Kashmir bee virus. NP 851403	-	-	-	-	-	-	-	-	-	-	-	-	-	-	-	-	-	-	-	-	-	-	-	-	-	-	-	-	-	-	-	-	-	-	-	-	S	K	S	Y	E	E	I	K	-	-	-	-	-
non-structural polyprotein Kashmir bee virus. AHL83499	-	-	-	-	-	-	-	-	-	-	-	-	-	-	-	-	-	-	-	-	-	-	-	-	-	-	-	-	-	-	-	-	-	-	-	-	S	K	S	Y	E	E	I	K	-	-	-	-	-
n1905 KBV ORF	-	-	-	-	-	-	-	-	-	-	-	-	-	-	-	-	-	-	-	-	-	-	-	-	-	-	-	-	-	-	-	-	-	-	-	-	S	K	S	Y	E	E	I	K	-	-	-	-	-
non-structural polyprotein Formica exsecta virus 1. YP 008888535	-	-	-	-	-	-	-	-	-	-	-	-	-	-	-	-	-	-	-	-	-	-	-	-	-	-	-	-	-	-	-	-	-	-	-	-	S	R	S	Y	E	E	I	K	-	-	-	-	-
polymerase polyprotein Israeli acute paralysis virus. ACD01399	-	-	-	-	-	-	-	-	-	-	-	-	-	-	-	-	-	-	-	-	-	-	-	-	-	-	-	-	-	-	-	-	-	-	-	-	S	K	T	Y	E	E	I	K	-	-	-	-	-
replicase polyprotein Acute bee paralysis virus. AAN63803	-	-	-	-	-	-	-	-	-	-	-	-	-	-	-	-	-	-	-	-	-	-	-	-	-	-	-	-	-	-	-	-	-	-	-	-	S	R	T	R	E	E	I	K	-	-	-	-	-
LHUV-1 ORF1	-	-	-	-	-	-	-	-	-	-	-	-	-	-	-	-	-	-	-	-	-	-	-	-	-	-	-	-	-	-	-	-	-	-	-	-	S	D	K	R	E	E	W	K	-	-	-	-	-
nonstructural polyprotein Solenopsis invicta virus-1. YP 164440	-	-	-	-	-	-	-	-	-	-	-	-	-	-	-	-	-	-	-	-	-	-	-	-	-	-	-	-	-	-	-	-	-	-	-	-	-	-	-	-	-	-	-	-	-	-	-	-	-
nonstructural polyprotein Black queen cell virus. NP 620564	-	-	-	-	-	-	-	-	-	-	-	-	-	-	-	-	-	-	-	-	-	-	-	-	-	-	-	-	-	-	-	-	-	-	-	-	H	T	N	V	A	Q	M	N	-	-	-	-	-
nonstructural polyprotein Cricket paralysis virus. AKA63263	-	-	-	-	-	-	-	-	-	-	-	-	-	-	-	-	-	-	-	-	-	-	-	-	-	-	-	-	-	-	-	-	-	-	-	-	-	-	-	-	-	-	-	-	-	-	-	-	-
RNA-dependent RNA polymerase Nilaparvata lugens C virus.AIY53985	-	-	-	-	-	-	-	-	-	-	-	-	-	-	-	-	-	-	-	-	-	-	-	-	-	-	-	-	-	-	-	-	-	-	-	-	-	-	-	-	-	-	-	-	-	-	-	-	-
non-structural polyprotein Macrobrachium rosenbergii Taihu virus. YP 006666503	-	-	-	-	-	-	-	-	-	-	-	-	-	-	-	-	-	-	-	-	-	-	-	-	-	-	-	-	-	-	-	-	-	-	-	-	C	G	G	M	R	F	A	A	-	-	-	-	-
non-structural polyprotein Mud crab dicistrovirus.YP 004063985	-	-	-	-	-	-	-	-	-	-	-	-	-	-	-	-	-	-	-	-	-	-	-	-	-	-	-	-	-	-	-	-	-	-	-	-	C	K	K	F	Q	E	H	K	R	W	V	Y	S
non-structural polyprotein Kashmir bee virus. NP 851403	-	-	-	-	-	-	-	-	D	K	V	I	R	E	E	F	R	S	H	Q	T	K	P	K	K	-	-	-	-	-	-	-	-	-	-	-	-	-	-	-	-	-	-	-	-	-	-	-	-
non-structural polyprotein Kashmir bee virus. AHL83499	-	-	-	-	-	-	-	-	D	K	V	I	R	E	E	F	R	S	H	Q	T	K	A	K	K	-	-	-	-	-	-	-	-	-	-	-	-	-	-	-	-	-	-	-	-	-	-	-	-
n1905 KBV ORF	-	-	-	-	-	-	-	-	D	K	V	I	R	E	E	F	R	S	H	Q	T	K	P	K	K	-	-	-	-	-	-	-	-	-	-	-	-	-	-	-	-	-	-	-	-	-	-	-	-
non-structural polyprotein Formica exsecta virus 1. YP 008888535	-	-	-	-	-	-	-	-	D	R	V	I	N	D	E	K	R	S	H	E	T	K	P	R	K	-	-	-	-	-	-	-	-	-	-	-	-	-	-	-	-	-	-	-	-	-	-	-	-
polymerase polyprotein Israeli acute paralysis virus. ACD01399	-	-	-	-	-	-	-	-	D	R	V	N	N	E	E	K	R	A	H	I	T	K	P	R	K	-	-	-	-	-	-	-	-	-	-	-	-	-	-	-	-	-	-	-	-	-	-	-	-
replicase polyprotein Acute bee paralysis virus. AAN63803	-	-	-	-	-	-	-	-	D	K	I	I	G	Q	E	N	E	E	Y	K	-	-	-	-	-	-	-	-	-	-	-	-	-	-	-	-	-	-	-	-	-	-	-	-	-	-	-	-	-
LHUV-1 ORF1	-	-	-	-	-	-	-	-	E	R	Q	I	R	L	E	E	E	E	Y	V	-	-	P	K	N	-	-	-	-	-	-	-	-	-	-	-	-	-	-	-	-	-	-	-	-	-	-	-	-
nonstructural polyprotein Solenopsis invicta virus-1. YP 164440	-	-	-	-	-	-	-	-	-	-	-	-	-	-	-	-	-	-	-	-	-	-	-	-	-	-	-	-	-	-	-	-	-	-	-	-	-	-	-	-	-	-	-	-	-	-	-	-	-
nonstructural polyprotein Black queen cell virus. NP 620564	-	-	-	-	-	-	-	-	S	H	N	L	S	K	D	S	K	A	F	L	T	Q	T	V	-	-	-	-	-	-	-	-	-	-	-	-	-	-	-	-	-	-	-	-	-	-	-	-	-
nonstructural polyprotein Cricket paralysis virus. AKA63263	-	-	-	-	-	-	-	-	E	K	A	L	Q	R	R	D	E	K	I	S	T	L	I	K	K	-	-	-	-	-	-	-	-	-	-	-	-	-	-	-	-	-	-	-	-	-	-	-	-
RNA-dependent RNA polymerase Nilaparvata lugens C virus.AIY53985	-	-	-	-	-	-	-	-	E	K	A	L	Q	R	R	D	E	K	I	T	T	L	I	K	K	-	-	-	-	-	-	-	-	-	-	-	-	-	-	-	-	-	-	-	-	-	-	-	-
non-structural polyprotein Macrobrachium rosenbergii Taihu virus. YP 006666503	-	-	-	-	-	-	-	-	S	E	A	Q	V	N	A	V	K	N	F	L	S	V	V	G	H	-	-	-	-	-	-	-	-	-	-	-	-	-	-	-	-	-	-	-	-	-	-	-	-
non-structural polyprotein Mud crab dicistrovirus.YP 004063985	-	-	-	-	-	-	-	-	S	D	K	I	L	P	N	F	K	F	A	E	L	N	D	D	D	G	V	V	Y	S	T	I	T	C	G	D	K	T	V	V	A	A	G	L	T	K	R	S	A
non-structural polyprotein Kashmir bee virus. NP 851403	I	I	K	-	-	S	T	A	Y	-	-	-	K	F	N	D	T	L	D	K	S	N	H	I	M	-	-	-	-	D	N	L	I	P	Q	L	E	E	T	-	-	-	-	-	-	-	L	A	G
non-structural polyprotein Kashmir bee virus. AHL83499	I	I	K	-	-	S	T	A	Y	-	-	-	K	F	N	D	T	L	D	K	S	N	H	I	M	-	-	-	-	D	N	F	I	P	Q	L	E	E	T	-	-	-	-	-	-	-	L	A	G
n1905 KBV ORF	I	I	K	-	-	S	T	A	Y	-	-	-	K	F	N	D	T	L	D	K	S	N	H	I	M	-	-	-	-	D	N	L	I	P	Q	L	E	E	T	-	-	-	-	-	-	-	L	A	G
non-structural polyprotein Formica exsecta virus 1. YP 008888535	A	V	P	A	L	S	A	A	Y	L	G	N	K	T	R	K	T	M	D	K	G	S	E	M	L	S	R	V	N	D	N	L	L	P	Q	L	E	E	T	-	-	-	-	-	-	-	L	A	G
polymerase polyprotein Israeli acute paralysis virus. ACD01399	I	L	K	-	-	S	T	A	F	-	-	-	K	F	N	H	S	M	D	R	A	N	H	I	M	-	-	-	-	D	N	L	I	P	Q	L	E	D	T	-	-	-	-	-	-	-	L	S	G
replicase polyprotein Acute bee paralysis virus. AAN63803	I	I	K	-	-	S	T	A	W	-	-	-	K	F	N	S	T	L	D	K	T	N	S	I	M	-	-	-	-	D	N	L	I	P	Q	L	E	E	T	-	-	-	-	-	-	-	L	A	G
LHUV-1 ORF1	I	T	-	-	-	G	N	M	W	L	G	A	K	T	N	N	A	L	D	K	A	T	K	S	I	-	-	-	-	D	T	V	T	T	E	I	T	K	T	-	-	-	-	-	-	-	L	D	Q
nonstructural polyprotein Solenopsis invicta virus-1. YP 164440	-	-	-	-	-	-	-	-	-	-	-	-	-	-	-	-	-	-	-	-	-	-	-	-	-	-	-	-	-	-	-	-	-	-	-	-	-	-	-	-	-	-	-	-	-	-	-	-	-
nonstructural polyprotein Black queen cell virus. NP 620564	-	-	-	-	-	-	-	-	-	-	-	-	-	-	N	E	T	V	N	T	I	K	E	V	F	-	-	-	-	E	T	F	L	T	K	M	T	T	T	-	-	-	-	-	-	-	F	E	Q
nonstructural polyprotein Cricket paralysis virus. AKA63263	A	K	G	E	V	G	-	-	-	-	-	-	Q	L	N	G	N	L	T	R	I	C	D	F	L	-	-	-	-	E	N	S	L	P	T	L	T	A	Q	-	-	-	-	-	-	-	I	Q	T
RNA-dependent RNA polymerase Nilaparvata lugens C virus.AIY53985	A	K	G	E	V	G	-	-	-	-	-	-	Q	L	N	G	N	L	T	R	I	C	D	F	L	-	-	-	-	E	N	S	L	P	S	L	T	A	Q	-	-	-	-	-	-	-	I	Q	T
non-structural polyprotein Macrobrachium rosenbergii Taihu virus. YP 006666503	E	S	L	E	M	A	N	A	T	M	N	-	N	I	N	R	V	V	D	K	H	D	T	R	L	S	Q	I	Q	D	N	V	E	A	K	I	S	D	I	S	R	Q	V	N	G	M	L	P	K
non-structural polyprotein Mud crab dicistrovirus.YP 004063985	E	T	L	A	M	A	D	A	T	L	G	-	H	V	N	T	F	L	D	K	H	D	T	A	L	T	H	L	T	E	N	V	N	V	K	L	T	D	A	-	-	-	-	-	-	-	S	R	D
non-structural polyprotein Kashmir bee virus. NP 851403	L	L	Q	V	S	F	A	K	A	S	M	K	L	A	S	L	A	V	E	V	F	R	L	I	K	K	-	-	-	-	-	-	-	-	-	-	-	-	-	-	-	Y	V	G	S	V	K	I	N
non-structural polyprotein Kashmir bee virus. AHL83499	S	L	Q	V	S	F	A	K	A	S	M	K	L	A	S	L	A	V	E	V	F	R	L	I	K	K	-	-	-	-	-	-	-	-	-	-	-	-	-	-	-	Y	V	G	S	V	K	I	N
n1905 KBV ORF	L	L	Q	V	S	F	A	K	A	S	M	K	L	A	S	L	A	V	E	V	F	R	L	I	K	K	-	-	-	-	-	-	-	-	-	-	-	-	-	-	-	Y	V	G	S	V	K	I	N
non-structural polyprotein Formica exsecta virus 1. YP 008888535	L	L	Q	V	S	F	A	R	P	N	M	K	L	A	S	I	A	V	E	C	F	R	L	I	K	K	-	-	-	-	-	-	-	-	-	-	-	-	-	-	-	Y	V	G	S	F	K	V	N
polymerase polyprotein Israeli acute paralysis virus. ACD01399	L	L	Q	V	S	F	A	K	P	G	L	K	L	A	S	I	A	V	E	V	F	R	L	I	K	K	-	-	-	-	-	-	-	-	-	-	-	-	-	-	-	Y	V	S	G	I	K	I	N
replicase polyprotein Acute bee paralysis virus. AAN63803	L	L	Q	V	S	F	A	K	P	A	M	K	I	A	S	L	A	V	E	V	F	R	L	I	K	K	-	-	-	-	-	-	-	-	-	-	-	-	-	-	-	Y	V	S	N	I	N	V	N
LHUV-1 ORF1	L	L	Q	L	S	Y	A	K	Y	E	C	K	I	K	S	L	T	V	E	F	V	R	I	M	R	K	-	-	-	-	-	-	-	-	-	-	-	-	-	-	-	Y	-	-	G	F	G	I	S
nonstructural polyprotein Solenopsis invicta virus-1. YP 164440	-	-	-	-	-	-	-	-	-	-	-	-	-	-	-	-	-	-	-	-	-	-	-	-	-	-	-	-	-	-	-	-	-	-	-	-	-	-	-	-	-	-	-	-	-	-	-	-	-
nonstructural polyprotein Black queen cell virus. NP 620564	A	F	-	-	N	F	T	M	S	F	M	R	F	L	A	L	A	Y	A	I	F	F	L	I	S	R	-	-	-	-	-	-	-	-	-	-	-	-	-	-	-	A	T	K	F	F	G	A	S
nonstructural polyprotein Cricket paralysis virus. AKA63263	L	L	K	V	A	-	-	-	-	-	-	-	I	L	L	V	L	V	R	L	L	M	V	W	K	K	-	-	-	-	-	-	-	-	-	-	-	-	-	-	-	Y	R	A	A	L	I	V	I
RNA-dependent RNA polymerase Nilaparvata lugens C virus.AIY53985	L	L	K	V	A	-	-	-	-	-	-	-	I	L	L	I	L	V	R	L	L	M	V	W	K	K	-	-	-	-	-	-	-	-	-	-	-	-	-	-	-	Y	R	A	A	L	I	V	I
non-structural polyprotein Macrobrachium rosenbergii Taihu virus. YP 006666503	W	L	P	S	T	N	P	D	I	I	A	L	V	K	D	I	F	V	S	L	F	F	A	I	I	T	R	S	L	T	P	L	V	Q	G	I	S	S	Y	A	L	R	C	N	I	F	S	D	H
non-structural polyprotein Mud crab dicistrovirus.YP 004063985	W	L	P	A	A	N	C	D	V	I	S	L	V	K	D	V	F	V	S	L	F	F	A	M	T	T	K	S	I	T	P	L	I	H	G	L	V	S	Y	S	L	R	T	S	F	F	S	V	H
non-structural polyprotein Kashmir bee virus. NP 851403	-	-	-	M	P	-	-	D	-	-	-	-	-	Y	T	T	L	L	Q	P	-	-	N	V	I	V	S	A	I	F	L	V	L	S	V	I	F	T	R	T	L	P	T	K	T	-	-	-	-
non-structural polyprotein Kashmir bee virus. AHL83499	-	-	-	M	P	-	-	D	-	-	-	-	-	Y	T	T	L	L	Q	P	-	-	N	D	I	V	S	A	I	F	L	V	L	S	V	I	F	T	R	T	L	P	T	K	T	-	-	-	-
n1905 KBV ORF	-	-	-	M	P	-	-	D	-	-	-	-	-	Y	T	T	L	L	Q	P	-	-	N	V	I	V	S	A	I	F	L	V	L	S	V	I	F	T	R	T	L	P	T	K	T	-	-	-	-
non-structural polyprotein Formica exsecta virus 1. YP 008888535	-	-	-	L	E	-	-	D	-	-	-	-	-	I	N	F	L	L	Q	P	-	-	N	I	I	V	S	A	I	F	L	I	L	S	V	V	F	T	K	S	L	P	S	K	T	-	-	-	-
polymerase polyprotein Israeli acute paralysis virus. ACD01399	-	-	-	M	P	E	V	D	-	-	-	-	-	P	S	I	L	L	Q	P	-	-	G	V	I	V	S	A	I	F	L	V	L	S	V	V	F	T	K	T	L	P	S	K	T	-	-	-	-
replicase polyprotein Acute bee paralysis virus. AAN63803	-	-	-	S	P	-	-	I	-	-	-	-	-	F	E	V	L	L	Q	P	-	-	N	I	I	V	S	A	I	F	I	A	L	S	V	V	F	T	K	N	L	P	T	K	T	-	-	-	-
LHUV-1 ORF1	-	-	-	G	K	-	I	D	-	-	-	-	-	F	Y	E	Y	L	N	P	-	-	T	T	I	V	S	L	L	F	V	V	L	S	T	V	F	T	T	V	L	P	K	K	T	-	-	-	-
nonstructural polyprotein Solenopsis invicta virus-1. YP 164440	-	-	-	-	-	-	-	-	-	-	-	-	-	-	-	-	-	-	-	-	-	-	-	-	-	-	-	-	-	-	-	-	-	-	-	-	-	-	-	-	-	-	-	-	-	-	-	-	-
nonstructural polyprotein Black queen cell virus. NP 620564	S	K	H	M	E	-	-	N	-	-	-	-	-	A	K	M	L	A	Q	A	G	E	E	D	S	S	F	L	S	Y	V	I	P	P	L	F	L	E	S	V	V	D	T	K	S	N	L	F	K
nonstructural polyprotein Cricket paralysis virus. AKA63263	T	Q	A	G	T	E	T	L	-	-	-	-	-	E	E	V	V	Y	H	P	W	F	D	T	C	G	K	L	I	F	A	V	L	A	F	F	A	I	K	K	I	P	G	K	Q	-	-	-	-
RNA-dependent RNA polymerase Nilaparvata lugens C virus.AIY53985	T	Q	A	G	K	E	T	L	-	-	-	-	-	E	E	V	V	Y	H	P	W	F	D	T	C	G	K	L	I	F	A	V	L	A	F	F	A	I	K	K	I	P	G	K	Q	-	-	-	-
non-structural polyprotein Macrobrachium rosenbergii Taihu virus. YP 006666503	A	S	H	V	P	D	A	K	Q	L	K	Q	Q	A	A	G	M	Y	E	S	M	G	T	G	L	C	V	A	I	S	G	I	F	S	F	V	A	I	M	C	F	G	I	T	D	-	-	-	-
non-structural polyprotein Mud crab dicistrovirus.YP 004063985	M	E	R	A	P	T	L	D	G	V	R	K	S	A	A	S	V	Y	D	S	V	G	T	G	M	C	I	A	L	S	G	I	L	S	F	V	A	I	V	C	L	G	I	T	D	-	-	-	-
non-structural polyprotein Kashmir bee virus. NP 851403	S	V	L	N	N	S	I	S	T	M	L	E	H	F	G	V	H	T	L	G	L	K	Q	E	A	E	L	Q	L	L	V	Q	G	Y	K	A	W	C	D	E	V	R	A	L	V	G	H	K	I
non-structural polyprotein Kashmir bee virus. AHL83499	S	D	L	N	N	S	I	S	T	M	L	G	H	F	G	V	H	T	L	G	L	K	Q	E	A	E	L	Q	L	L	V	Q	G	N	K	A	W	C	D	E	V	R	A	L	V	G	H	K	I
n1905 KBV ORF	S	V	L	N	N	S	I	S	T	M	L	E	H	F	G	V	H	T	L	G	L	K	Q	E	A	E	L	Q	L	L	V	Q	G	Y	K	A	W	C	D	E	V	R	A	L	V	G	H	K	I
non-structural polyprotein Formica exsecta virus 1. YP 008888535	S	V	L	N	N	S	I	T	V	M	L	E	H	F	G	V	N	T	L	G	L	K	Q	E	A	E	L	Q	I	T	V	N	G	Y	K	T	W	C	D	E	V	R	A	L	V	G	H	K	I
polymerase polyprotein Israeli acute paralysis virus. ACD01399	T	V	L	N	T	S	V	T	S	M	L	E	Y	F	G	V	H	T	L	G	L	R	Q	E	A	E	L	Q	V	L	V	E	G	Y	K	I	W	C	D	E	V	A	A	L	V	G	H	K	I
replicase polyprotein Acute bee paralysis virus. AAN63803	V	V	L	N	Q	A	I	T	T	M	L	D	H	F	G	K	N	V	L	G	L	K	Q	E	D	E	L	K	I	L	V	E	G	Y	R	N	W	C	D	E	V	R	D	L	V	G	H	K	I
LHUV-1 ORF1	D	T	L	H	E	S	V	G	F	M	L	E	Y	F	K	V	N	V	L	G	L	T	P	T	E	K	I	E	E	F	I	S	G	I	D	R	W	F	D	D	V	R	N	F	L	Q	R	K	-
nonstructural polyprotein Solenopsis invicta virus-1. YP 164440	-	-	-	-	-	-	-	-	-	-	-	-	-	-	-	-	-	-	-	-	-	-	-	-	-	-	-	-	-	-	-	-	-	-	-	-	-	-	-	-	-	-	-	-	-	-	-	-	-
nonstructural polyprotein Black queen cell virus. NP 620564	T	W	L	T	T	M	I	N	K	T	V	N	Y	V	K	V	T	L	L	G	H	D	P	E	E	F	L	E	N	Q	S	D	P	L	V	D	W	E	E	Q	C	R	K	H	F	V	S	D	T
nonstructural polyprotein Cricket paralysis virus. AKA63263	D	Y	C	S	E	Y	F	N	L	S	V	D	E	V	K	K	V	V	L	G	-	K	E	L	K	G	T	Q	G	L	Y	D	E	I	H	A	W	A	K	E	I	R	H	Y	L	-	-	-	-
RNA-dependent RNA polymerase Nilaparvata lugens C virus.AIY53985	D	Y	C	S	E	Y	F	N	I	A	V	D	E	V	K	K	V	V	L	G	-	K	E	L	K	G	T	Q	G	L	Y	D	E	V	H	V	W	A	K	E	V	R	H	Y	L	-	-	-	-
non-structural polyprotein Macrobrachium rosenbergii Taihu virus. YP 006666503	D	V	F	F	G	I	W	D	Y	V	D	N	K	V	C	E	C	L	Y	G	-	Q	N	R	K	S	L	D	L	T	K	N	-	-	-	-	-	Y	P	H	L	K	S	L	F	A	V	F	S
non-structural polyprotein Mud crab dicistrovirus.YP 004063985	D	V	F	F	G	I	W	D	W	V	D	N	Q	V	C	K	V	L	Y	G	-	S	D	R	K	T	L	D	I	T	K	N	-	-	-	-	-	Y	P	L	L	T	P	L	L	T	T	F	S
non-structural polyprotein Kashmir bee virus. NP 851403	G	L	D	I	A	R	N	I	S	D	M	K	L	P	S	K	L	T	I	S	F	N	T	H	M	R	Y	L	T	E	-	V	F	K	A	V	D	T	S	G	A	F	G	N	K	P	R	T	Q
non-structural polyprotein Kashmir bee virus. AHL83499	G	L	D	I	A	R	N	I	S	D	M	K	L	P	S	K	L	T	I	S	F	N	T	H	M	R	Y	L	T	E	-	V	F	K	A	V	D	T	S	G	A	F	G	N	K	P	R	T	Q
n1905 KBV ORF	G	L	D	I	A	R	N	I	S	D	M	K	L	P	S	K	L	T	I	S	F	N	T	H	M	R	Y	L	T	E	-	V	F	K	A	V	D	T	S	G	A	F	G	N	K	P	R	T	Q
non-structural polyprotein Formica exsecta virus 1. YP 008888535	G	M	E	I	S	R	D	I	A	E	L	R	L	P	S	K	L	T	I	S	F	N	T	H	M	R	Y	L	T	E	-	V	Y	K	A	V	D	T	S	G	A	F	G	N	K	P	R	T	Q
polymerase polyprotein Israeli acute paralysis virus. ACD01399	G	L	E	I	S	R	N	I	A	D	M	K	L	P	T	K	L	T	I	S	F	N	T	H	M	R	Y	L	T	E	-	V	F	K	A	V	D	T	S	G	A	F	G	N	K	P	R	T	Q
replicase polyprotein Acute bee paralysis virus. AAN63803	G	L	E	I	S	R	N	I	A	E	L	K	L	P	T	K	L	T	I	S	F	N	T	H	M	R	Y	L	T	E	-	V	F	K	S	V	D	T	S	G	A	F	G	N	K	P	R	T	Q
LHUV-1 ORF1	G	L	E	F	S	R	E	I	S	D	K	K	L	Q	R	E	L	T	L	P	F	Q	T	H	M	K	Y	V	T	D	-	L	M	K	L	V	D	T	S	G	A	F	G	S	R	P	R	T	Q
nonstructural polyprotein Solenopsis invicta virus-1. YP 164440	-	-	-	-	-	-	-	-	-	-	-	-	-	-	-	-	-	-	-	-	-	-	M	H	M	K	L	L	A	D	-	L	V	K	M	V	D	T	S	G	A	F	G	T	K	P	R	T	Q
nonstructural polyprotein Black queen cell virus. NP 620564	G	V	S	Y	M	R	H	P	L	Y	K	P	H	Q	R	V	I	S	E	I	L	N	Q	L	L	R	F	A	D	K	-	I	K	K	K	V	G	T	D	A	S	V	-	-	-	-	R	N	P
nonstructural polyprotein Cricket paralysis virus. AKA63263	G	L	K	Y	-	-	-	-	S	E	E	K	I	P	D	R	D	I	A	R	L	I	T	T	M	L	F	P	A	K	S	L	Y	E	Q	V	L	L	S	P	V	K	G	G	G	P	K	M	R
RNA-dependent RNA polymerase Nilaparvata lugens C virus.AIY53985	G	L	K	Y	-	-	-	-	A	E	E	K	I	P	D	R	D	I	V	R	L	I	S	T	M	L	F	P	A	K	A	L	Y	E	Q	V	L	L	S	P	V	K	G	G	G	P	K	M	R
non-structural polyprotein Macrobrachium rosenbergii Taihu virus. YP 006666503	Y	L	D	K	A	L	T	L	G	H	R	E	I	A	A	R	L	K	E	T	-	-	-	-	-	R	L	S	V	K	S	L	I	E	S	A	H	V	Y	L	T	C	G	D	G	N	R	V	P
non-structural polyprotein Mud crab dicistrovirus.YP 004063985	Y	V	D	K	A	L	T	L	R	H	H	D	I	V	A	R	L	K	E	S	-	-	-	-	-	R	L	L	V	K	T	K	I	E	K	A	N	L	Y	L	S	C	G	D	G	A	R	I	P
non-structural polyprotein Kashmir bee virus. NP 851403	D	V	T	E	M	-	-	-	-	-	-	-	R	N	F	S	K	N	I	Y	M	R	N	V	E	Q	E	F	W	D	N	Y	-	Q	G	Q	N	I	V	V	Y	D	D	F	G	Q	M	R	D
non-structural polyprotein Kashmir bee virus. AHL83499	N	V	K	E	M	-	-	-	-	-	-	-	R	N	F	S	K	N	I	Y	M	R	N	V	E	Q	E	F	W	D	N	Y	-	Q	G	Q	N	I	V	V	Y	D	D	F	G	Q	M	R	D
n1905 KBV ORF	D	V	T	E	M	-	-	-	-	-	-	-	R	N	F	S	K	N	I	Y	M	R	N	V	E	Q	E	F	W	D	N	Y	-	Q	G	Q	N	I	V	V	Y	D	D	F	G	Q	M	R	D
non-structural polyprotein Formica exsecta virus 1. YP 008888535	S	V	E	E	A	-	-	-	-	-	-	-	R	N	F	S	K	N	I	Y	M	R	N	V	E	Q	E	F	W	D	N	Y	-	Q	G	Q	N	V	V	I	Y	D	D	F	G	Q	L	R	D
polymerase polyprotein Israeli acute paralysis virus. ACD01399	N	V	E	E	M	-	-	-	-	-	-	-	R	N	F	S	K	N	I	Y	M	R	N	V	E	Q	E	F	W	D	N	Y	-	Q	G	Q	N	V	V	V	Y	D	D	F	G	Q	M	R	D
replicase polyprotein Acute bee paralysis virus. AAN63803	N	V	D	E	M	-	-	-	-	-	-	-	R	N	F	S	K	N	I	Y	M	R	N	V	E	Q	E	F	W	D	N	Y	-	Q	G	Q	N	I	V	C	Y	D	D	F	G	Q	M	R	D
LHUV-1 ORF1	N	A	Q	E	A	-	-	-	-	-	-	-	K	E	F	S	K	N	I	Y	M	R	N	V	E	Q	E	F	W	D	N	Y	-	Q	G	Q	N	V	V	I	Y	D	D	F	G	Q	L	K	D
nonstructural polyprotein Solenopsis invicta virus-1. YP 164440	N	K	E	D	A	-	-	-	-	-	-	-	R	N	F	S	R	N	I	Y	M	R	N	V	E	Q	E	F	W	D	N	Y	-	Q	G	Q	N	V	V	I	Y	D	D	F	G	Q	R	K	D
nonstructural polyprotein Black queen cell virus. NP 620564	R	E	G	N	T	V	M	L	E	S	L	K	Q	H	Y	K	E	M	I	Y	V	R	A	A	E	Q	E	F	W	D	G	Y	-	T	Q	Q	L	V	T	V	F	D	D	F	N	Q	Q	V	D
nonstructural polyprotein Cricket paralysis virus. AKA63263	G	I	V	K	P	-	-	-	-	-	-	-	D	A	Y	K	H	Q	A	Y	A	R	Q	V	E	T	E	Y	W	D	G	Y	-	N	G	Q	K	I	V	I	Y	D	D	A	F	Q	L	K	D
RNA-dependent RNA polymerase Nilaparvata lugens C virus.AIY53985	G	I	V	K	P	-	-	-	-	-	-	-	D	A	Y	K	H	Q	A	Y	A	R	Q	V	E	T	E	Y	W	D	G	Y	-	N	G	Q	K	I	V	I	Y	D	D	A	F	Q	L	K	D
non-structural polyprotein Macrobrachium rosenbergii Taihu virus. YP 006666503	N	V	A	K	K	-	-	-	-	-	-	-	-	-	-	-	D	L	V	Y	S	R	K	A	E	N	E	F	W	D	G	V	K	Q	S	H	K	I	I	T	Y	D	D	V	L	Q	I	I	D
non-structural polyprotein Mud crab dicistrovirus.YP 004063985	D	L	N	Q	K	-	-	-	-	-	-	-	-	-	-	-	D	A	V	Y	S	R	K	S	E	N	E	F	W	D	G	V	R	H	S	H	G	I	V	V	Y	D	D	I	L	Q	V	V	D
non-structural polyprotein Kashmir bee virus. NP 851403	R	K	T	K	F	T	S	K	V	I	I	M	T	S	N	V	-	-	F	E	Q	S	V	N	S	L	T	F	P	D	A	F	R	R	R	V	D	L	C	A	-	E	V	R	N	K	E	E	Y
non-structural polyprotein Kashmir bee virus. AHL83499	R	K	T	K	F	T	S	K	V	I	I	M	T	S	N	V	-	-	F	E	Q	S	V	N	S	L	T	F	P	D	A	F	R	R	R	V	D	L	C	A	-	E	V	R	N	K	D	E	Y
n1905 KBV ORF	R	K	T	K	F	T	S	K	V	I	I	M	T	S	N	V	-	-	F	E	Q	S	V	N	S	L	T	F	P	D	A	F	R	R	R	V	D	L	C	A	-	E	V	R	N	K	E	E	Y
non-structural polyprotein Formica exsecta virus 1. YP 008888535	R	K	T	K	F	T	S	K	V	I	L	M	T	S	N	V	-	-	F	E	Q	S	V	N	S	L	T	F	P	D	A	F	R	R	R	V	D	L	C	A	-	E	V	R	N	K	D	E	F
polymerase polyprotein Israeli acute paralysis virus. ACD01399	R	K	T	K	F	T	S	K	V	I	I	M	T	S	N	V	-	-	F	E	Q	S	V	N	S	L	T	F	P	D	A	F	R	R	R	V	D	L	C	A	-	E	V	R	N	K	D	E	F
replicase polyprotein Acute bee paralysis virus. AAN63803	R	K	T	K	F	T	S	K	V	I	I	M	T	S	N	V	-	-	F	E	Q	D	V	N	S	L	T	F	P	D	A	F	R	R	R	V	D	L	C	A	-	E	V	K	N	K	D	E	S
LHUV-1 ORF1	R	K	T	R	F	T	S	K	I	V	L	L	T	S	N	V	-	-	F	N	H	S	V	S	S	L	T	F	P	D	A	F	R	R	R	I	D	L	C	A	-	R	V	Y	N	K	D	E	Y
nonstructural polyprotein Solenopsis invicta virus-1. YP 164440	R	K	T	K	F	T	S	K	I	L	L	M	T	S	N	V	-	-	F	E	Q	S	V	D	S	L	T	F	P	D	A	F	R	R	R	I	D	L	C	G	-	R	V	S	N	K	P	Q	F
nonstructural polyprotein Black queen cell virus. NP 620564	A	N	T	V	F	Q	S	K	V	I	L	C	S	S	N	N	-	-	K	T	P	K	T	E	S	L	N	Y	P	K	A	L	L	R	R	F	A	K	F	V	-	E	V	K	R	A	P	-	-
nonstructural polyprotein Cricket paralysis virus. AKA63263	-	N	M	Y	S	Q	A	E	V	L	L	Y	T	T	N	Q	-	-	F	Q	V	Q	L	E	S	I	T	F	P	D	A	F	Y	N	R	M	K	T	H	A	Y	R	V	Q	I	K	Q	E	-
RNA-dependent RNA polymerase Nilaparvata lugens C virus.AIY53985	-	N	M	Y	S	Q	A	E	V	L	L	Y	T	T	N	Q	-	-	F	Q	V	Q	L	E	S	I	T	F	P	D	A	F	Y	N	R	M	K	T	H	A	Y	S	V	Q	I	K	V	E	-
non-structural polyprotein Macrobrachium rosenbergii Taihu virus. YP 006666503	A	N	T	F	I	S	P	H	F	V	F	A	T	S	N	V	D	P	S	S	Y	A	P	R	S	I	H	S	A	D	A	F	L	R	R	L	D	I	Q	V	-	R	V	D	V	D	S	K	F
non-structural polyprotein Mud crab dicistrovirus.YP 004063985	S	D	T	Y	I	A	P	S	F	V	I	A	T	S	N	V	D	P	F	T	F	E	P	K	S	I	H	S	V	D	A	F	V	R	R	L	N	I	V	V	-	E	V	D	I	D	D	N	F
non-structural polyprotein Kashmir bee virus. NP 851403	L	D	R	E	K	V	Q	K	L	T	G	D	I	H	S	T	K	P	Y	L	V	D	L	V	N	A	E	T	G	E	K	Y	K	T	D	-	-	-	I	E	Y	E	D	F	L	D	M	C	L
non-structural polyprotein Kashmir bee virus. AHL83499	L	D	R	D	K	V	K	K	L	T	G	D	I	D	S	T	E	P	Y	L	V	D	L	V	N	P	E	T	G	E	K	Y	K	T	D	-	-	-	L	E	Y	E	D	F	L	D	M	C	L
n1905 KBV ORF	L	D	R	E	K	V	Q	K	L	T	G	D	I	H	S	T	K	P	Y	L	V	D	L	V	N	A	E	T	G	E	K	Y	K	T	D	-	-	-	I	E	Y	E	D	F	L	D	M	C	L
non-structural polyprotein Formica exsecta virus 1. YP 008888535	L	D	R	D	L	V	Q	K	K	T	G	E	I	V	S	T	S	P	Y	L	I	D	L	V	N	P	E	T	G	D	K	I	A	C	D	-	-	-	V	E	Y	E	Q	F	L	D	M	C	L
polymerase polyprotein Israeli acute paralysis virus. ACD01399	L	D	K	D	L	V	K	R	K	T	G	D	I	C	S	T	E	C	Y	L	V	D	L	V	N	P	E	T	G	E	K	Y	Q	T	D	-	-	-	L	E	Y	E	D	F	L	D	M	C	L
replicase polyprotein Acute bee paralysis virus. AAN63803	L	D	K	E	K	V	K	K	I	T	G	D	I	H	S	T	I	P	Y	I	V	D	L	I	D	P	E	S	G	D	V	Y	K	T	G	-	-	-	L	E	Y	E	E	F	L	D	M	C	L
LHUV-1 ORF1	L	D	K	E	K	V	M	K	E	T	G	K	I	I	S	T	D	V	Y	L	L	D	I	M	D	P	E	S	G	A	L	I	E	E	G	-	-	-	I	T	Y	D	E	F	L	E	K	A	Q
nonstructural polyprotein Solenopsis invicta virus-1. YP 164440	L	D	K	D	R	V	R	K	E	F	N	Q	V	I	S	T	D	V	Y	L	I	D	L	I	D	A	E	T	G	D	V	I	E	E	G	-	-	-	L	D	Y	A	E	F	L	E	R	A	T
nonstructural polyprotein Black queen cell virus. NP 620564	-	-	-	-	-	-	-	-	-	-	-	-	T	F	S	T	D	C	Y	T	F	V	E	Y	D	P	F	D	H	C	N	I	V	K	S	-	-	-	M	S	F	N	E	L	I	D	E	V	V
nonstructural polyprotein Cricket paralysis virus. AKA63263	L	D	V	T	K	L	N	K	D	E	A	I	D	L	S	V	Y	E	F	Q	K	M	R	F	D	D	E	S	A	T	K	W	I	D	D	G	E	P	I	S	Y	D	E	F	A	R	T	I	C
RNA-dependent RNA polymerase Nilaparvata lugens C virus.AIY53985	L	D	V	T	K	L	N	K	D	E	A	I	D	L	S	V	Y	E	F	Q	K	M	R	F	D	D	Q	S	P	T	K	W	V	D	E	G	E	P	I	S	Y	E	E	F	A	R	T	I	C
non-structural polyprotein Macrobrachium rosenbergii Taihu virus. YP 006666503	M	K	D	S	I	A	N	G	T	Y	K	V	N	M	E	T	A	V	Y	E	L	H	V	T	T	T	L	A	G	V	T	T	S	T	V	-	-	-	C	N	Y	D	Q	L	V	S	V	I	E
non-structural polyprotein Mud crab dicistrovirus.YP 004063985	L	R	E	A	V	E	N	G	T	Y	A	L	K	T	E	T	A	V	Y	K	L	H	V	T	T	T	L	A	G	R	T	Q	R	D	T	-	-	-	Y	T	Y	E	E	F	L	R	L	I	D
non-structural polyprotein Kashmir bee virus. NP 851403	-	-	-	-	-	-	-	-	-	-	-	-	-	-	-	-	-	-	-	-	-	-	-	-	-	K	D	R	S	R	D	T	F	I	H	P	E	P	E	Y	D	-	-	-	D	D	E	F	K
non-structural polyprotein Kashmir bee virus. AHL83499	-	-	-	-	-	-	-	-	-	-	-	-	-	-	-	-	-	-	-	-	-	-	-	-	-	K	E	R	S	R	D	T	F	I	D	P	E	P	E	Y	D	-	-	-	D	D	E	F	K
n1905 KBV ORF	-	-	-	-	-	-	-	-	-	-	-	-	-	-	-	-	-	-	-	-	-	-	-	-	-	K	D	R	S	R	D	T	F	I	H	P	E	P	E	Y	D	-	-	-	D	D	E	F	K
non-structural polyprotein Formica exsecta virus 1. YP 008888535	-	-	-	-	-	-	-	-	-	-	-	-	-	-	-	-	-	-	-	-	-	-	-	-	-	I	N	R	-	-	-	-	-	-	-	P	K	Q	I	H	D	V	L	P	E	M	Q	F	E
polymerase polyprotein Israeli acute paralysis virus. ACD01399	-	-	-	-	-	-	-	-	-	-	-	-	-	-	-	-	-	-	-	-	-	-	-	-	-	S	K	R	-	-	-	-	-	-	-	P	E	Q	K	H	D	K	C	P	E	L	E	F	E
replicase polyprotein Acute bee paralysis virus. AAN63803	-	-	-	-	-	-	-	-	-	-	-	-	-	-	-	-	-	-	-	-	-	-	-	-	-	A	N	R	S	R	E	-	-	-	-	I	D	E	V	C	A	R	T	M	D	E	A	F	V
LHUV-1 ORF1	E	V	N	M	Q	V	L	Q	L	N	D	K	Y	Q	F	L	I	D	Q	S	V	R	M	T	A	D	N	L	T	Q	D	D	M	L	N	P	T	D	V	L	S	S	L	T	D	D	N	Y	Q
nonstructural polyprotein Solenopsis invicta virus-1. YP 164440	-	-	-	-	-	-	-	-	-	-	-	-	-	-	-	-	-	-	-	-	-	-	-	-	-	-	-	-	-	-	-	-	-	-	-	-	Y	R	L	A	T	M	Q	V	G	D	E	F	H
nonstructural polyprotein Black queen cell virus. NP 620564	-	-	-	-	-	-	-	-	-	-	-	-	-	-	-	-	-	-	-	-	-	-	-	-	-	-	-	-	-	-	-	-	-	-	-	-	G	G	G	S	L	S	D	E	E	D	D	F	I
nonstructural polyprotein Cricket paralysis virus. AKA63263	-	-	-	-	-	-	-	-	-	-	-	-	-	-	-	-	-	-	-	-	-	-	-	-	-	-	-	-	-	-	-	-	-	-	V	A	Q	G	G	S	E	-	-	-	T	S	E	Y	Y
RNA-dependent RNA polymerase Nilaparvata lugens C virus.AIY53985	-	-	-	-	-	-	-	-	-	-	-	-	-	-	-	-	-	-	-	-	-	-	-	-	-	-	-	-	-	-	-	-	-	-	V	A	Q	G	G	S	E	-	-	-	T	S	E	Y	H
non-structural polyprotein Macrobrachium rosenbergii Taihu virus. YP 006666503	-	-	-	-	-	-	-	-	-	-	-	-	-	-	-	-	-	-	-	-	-	-	-	-	-	L	E	E	Y	A	G	A	F	P	A	A	H	G	S	A	T	M	C	F	A	T	D	W	L
non-structural polyprotein Mud crab dicistrovirus.YP 004063985	-	-	-	-	-	-	-	-	-	-	-	-	-	-	-	-	-	-	-	-	L	Q	E	L	D	A	E	L	T	P	E	T	H	G	K	N	D	P	T	Y	R	V	F	S	T	T	-	W	L
non-structural polyprotein Kashmir bee virus. NP 851403	E	M	I	D	S	C	T	G	-	V	V	Y	D	C	K	Q	Q	V	V	K	I	S	K	L	A	F	D	L	-	-	-	-	-	-	-	A	P	L	D	Y	D	E	Q	M	-	-	-	Q	R
non-structural polyprotein Kashmir bee virus. AHL83499	E	M	I	D	S	C	T	G	-	V	V	Y	V	C	K	Q	Q	V	V	K	I	S	K	L	A	F	H	L	-	-	-	-	-	-	-	A	P	L	D	Y	D	E	Q	M	-	-	-	H	R
n1905 KBV ORF	E	M	I	D	S	C	T	G	-	V	V	Y	D	C	K	Q	Q	V	V	K	I	S	K	L	A	F	D	L	-	-	-	-	-	-	-	A	P	L	D	Y	D	E	Q	M	-	-	-	Q	R
non-structural polyprotein Formica exsecta virus 1. YP 008888535	D	L	I	A	S	C	S	D	T	I	I	Y	S	Y	N	G	V	A	T	K	A	S	E	I	A	F	H	L	-	-	-	-	-	-	-	A	S	L	D	Y	N	E	Q	L	-	-	-	D	K
polymerase polyprotein Israeli acute paralysis virus. ACD01399	E	M	I	E	S	C	Q	G	-	V	V	Y	D	A	C	G	K	T	V	H	I	S	K	L	A	F	E	L	-	-	-	-	-	-	-	A	P	L	E	Y	E	K	Q	M	-	-	-	E	R
replicase polyprotein Acute bee paralysis virus. AAN63803	E	M	I	E	Q	C	S	D	M	I	V	Y	T	Y	E	G	I	A	V	K	I	T	S	L	A	F	K	L	-	-	-	-	-	-	-	A	T	L	D	Y	E	E	R	W	-	-	-	E	Q
LHUV-1 ORF1	M	I	I	D	G	N	N	E	F	E	V	Y	D	V	L	G	H	V	V	D	I	Q	Q	F	I	-	-	-	-	-	-	-	-	-	-	-	-	-	-	-	S	D	Q	Y	-	-	-	D	R
nonstructural polyprotein Solenopsis invicta virus-1. YP 164440	D	L	-	-	-	P	S	N	T	L	L	F	D	S	Q	G	N	S	K	S	K	R	E	I	E	E	N	L	-	-	-	-	-	-	-	-	-	-	-	-	Q	N	A	W	-	-	-	V	A
nonstructural polyprotein Black queen cell virus. NP 620564	E	A	L	T	R	E	E	K	K	E	I	I	E	C	I	N	D	Q	F	K	N	E	N	-	-	-	-	-	-	-	-	-	-	-	-	-	-	-	D	T	R	T	S	F	-	-	-	Q	L
nonstructural polyprotein Cricket paralysis virus. AKA63263	N	L	L	-	-	-	-	-	-	-	-	-	-	S	Q	G	F	M	A	G	K	S	L	I	E	M	E	A	-	-	-	-	-	-	-	-	-	-	E	F	A	S	D	A	-	-	-	E	T
RNA-dependent RNA polymerase Nilaparvata lugens C virus.AIY53985	N	L	L	-	-	-	-	-	-	-	-	-	-	A	Q	G	F	I	E	G	K	S	L	I	E	M	E	A	-	-	-	-	-	-	-	-	-	-	E	F	A	M	D	A	-	-	-	E	T
non-structural polyprotein Macrobrachium rosenbergii Taihu virus. YP 006666503	S	C	I	F	L	P	S	E	T	I	D	E	L	M	H	K	K	F	S	G	T	F	D	E	D	F	E	F	-	-	-	-	-	-	-	A	K	L	V	T	D	V	T	D	-	-	-	T	E
non-structural polyprotein Mud crab dicistrovirus.YP 004063985	D	C	Y	-	-	V	S	D	A	I	I	D	D	C	L	H	R	Y	Y	S	E	E	D	F	D	V	T	S	F	L	E	D	I	I	G	V	P	W	P	S	E	E	F	V	-	-	-	Q	Q
non-structural polyprotein Kashmir bee virus. NP 851403	-	-	-	V	L	D	A	G	L	A	I	C	K	-	T	W	-	-	-	-	-	-	-	-	-	-	I	E	E	T	V	K	Y	V	Q	E	H	P	W	T	T	A	M	A	I	L	G	T	L
non-structural polyprotein Kashmir bee virus. AHL83499	-	-	-	V	L	D	A	G	L	A	I	C	K	-	T	W	-	-	-	-	-	-	-	-	-	-	I	D	E	T	V	K	Y	V	Q	E	H	R	W	T	T	A	M	A	I	L	G	T	L
n1905 KBV ORF	-	-	-	V	L	D	A	G	L	A	I	C	K	-	T	W	-	-	-	-	-	-	-	-	-	-	I	E	E	T	V	K	Y	V	Q	E	H	P	W	T	T	A	M	A	I	L	G	T	L
non-structural polyprotein Formica exsecta virus 1. YP 008888535	-	-	-	V	L	K	S	G	L	N	V	C	K	-	D	W	-	-	-	-	-	-	-	-	-	-	I	S	E	C	V	E	Y	A	K	N	H	P	W	T	T	A	C	A	I	L	G	S	L
polymerase polyprotein Israeli acute paralysis virus. ACD01399	-	-	-	V	R	D	T	S	M	K	M	L	N	-	S	W	-	-	-	-	-	-	-	-	-	-	M	E	E	C	I	Q	Y	A	K	D	H	P	W	T	I	V	A	G	V	L	G	T	F
replicase polyprotein Acute bee paralysis virus. AAN63803	-	-	-	V	L	S	Q	G	M	K	V	C	E	-	E	W	-	-	-	-	-	-	-	-	-	-	M	K	E	M	I	N	Y	V	K	E	H	P	W	M	T	V	S	L	I	L	G	T	L
LHUV-1 ORF1	L	L	K	A	K	N	H	A	M	T	T	L	Q	-	T	W	-	-	-	-	-	-	-	-	-	-	G	E	K	V	K	K	F	V	M	E	H	P	F	V	F	F	A	S	I	F	S	V	L
nonstructural polyprotein Solenopsis invicta virus-1. YP 164440	-	-	-	V	S	D	R	E	F	T	L	M	K	-	A	Y	E	Y	F	K	K	Q	S	S	K	F	L	N	D	T	L	T	Y	I	K	E	H	P	F	K	A	V	A	G	V	M	I	A	V
nonstructural polyprotein Black queen cell virus. NP 620564	-	-	-	L	A	Y	R	R	K	Y	S	F	D	-	D	W	-	-	-	-	-	-	-	-	-	-	-	-	-	-	F	S	F	S	K	-	-	-	-	-	A	S	K	V	V	L	G	I	L
nonstructural polyprotein Cricket paralysis virus. AKA63263	-	-	-	I	L	D	E	Q	I	S	A	L	S	-	T	K	-	-	-	-	-	-	I	R	E	L	K	N	K	A	Y	K	I	I	S	E	H	P	Y	L	T	A	L	G	F	I	G	V	M
RNA-dependent RNA polymerase Nilaparvata lugens C virus.AIY53985	-	-	-	I	A	D	E	Q	I	E	T	L	K	-	D	K	-	-	-	-	-	-	I	S	S	L	K	D	K	A	Y	K	I	I	S	E	H	P	Y	L	T	A	L	G	F	I	G	V	M
non-structural polyprotein Macrobrachium rosenbergii Taihu virus. YP 006666503	-	-	-	M	A	E	N	M	I	D	C	C	K	N	A	W	-	-	-	-	-	-	-	-	-	-	-	T	R	V	Y	D	F	L	R	E	H	-	W	I	A	I	S	S	V	I	G	T	A
non-structural polyprotein Mud crab dicistrovirus.YP 004063985	-	-	-	R	V	G	K	V	V	S	S	L	K	G	A	W	-	-	-	-	-	-	-	-	-	-	-	T	N	V	C	E	F	L	K	A	N	-	W	L	P	I	S	S	L	I	G	A	G
non-structural polyprotein Kashmir bee virus. NP 851403	N	T	-	G	V	T	L	V	I	P	H	R	-	D	L	N	K	F	W	Q	L	D	E	T	L	D	V	S	N	M	R	V	G	D	V	E	D	H	L	-	-	-	-	-	A	A	L	L	K
non-structural polyprotein Kashmir bee virus. AHL83499	D	T	-	G	V	T	L	V	I	P	D	R	-	D	L	N	K	F	W	Q	L	D	E	T	L	D	V	S	N	M	P	V	G	D	V	E	D	H	L	-	-	-	-	-	T	A	L	L	K
n1905 KBV ORF	N	T	-	G	V	T	L	V	I	P	H	R	-	D	L	N	K	F	W	Q	L	D	E	T	L	D	V	S	N	M	R	V	G	D	V	E	D	H	L	-	-	-	-	-	T	A	L	L	K
non-structural polyprotein Formica exsecta virus 1. YP 008888535	H	V	G	G	L	V	L	V	I	P	L	R	T	D	I	N	C	G	W	E	L	E	E	S	L	D	L	T	K	M	K	V	Q	D	V	E	D	H	L	-	-	-	-	-	L	T	L	L	K
polymerase polyprotein Israeli acute paralysis virus. ACD01399	N	T	-	G	Y	T	L	I	I	P	E	R	-	E	L	N	K	F	W	E	L	D	E	T	L	D	L	R	G	M	S	V	N	Q	I	E	E	H	L	-	-	-	-	-	A	L	L	L	K
replicase polyprotein Acute bee paralysis virus. AAN63803	N	T	-	G	N	V	L	I	L	P	D	R	-	E	L	N	T	F	W	K	S	Q	E	S	L	D	L	R	N	M	H	I	N	Q	V	E	E	H	I	-	-	-	-	-	I	N	L	L	K
LHUV-1 ORF1	D	D	K	N	V	K	I	I	K	S	E	K	-	-	-	-	-	-	-	-	-	K	C	D	L	E	L	S	H	L	T	K	K	E	A	N	T	V	L	-	-	-	-	-	N	H	C	L	D
nonstructural polyprotein Solenopsis invicta virus-1. YP 164440	-	-	-	G	N	I	V	E	L	P	Y	R	-	-	-	-	-	-	-	-	G	E	E	A	I	D	L	R	H	L	E	E	K	Q	L	I	D	Y	L	H	H	F	T	S	S	A	L	A	G
nonstructural polyprotein Black queen cell virus. NP 620564	-	-	-	-	-	-	-	-	-	-	-	-	-	-	-	-	-	-	-	-	-	-	E	S	Y	E	P	K	V	A	S	K	A	K	V	E	G	S	N	-	-	-	-	-	-	-	-	-	-
nonstructural polyprotein Cricket paralysis virus. AKA63263	-	-	-	-	-	-	-	-	-	-	-	-	-	-	-	-	-	-	-	-	-	-	-	-	-	-	-	-	-	-	-	-	-	-	-	-	-	-	-	-	-	-	-	-	-	-	-	-	-
RNA-dependent RNA polymerase Nilaparvata lugens C virus.AIY53985	-	-	-	-	-	-	-	-	-	-	-	-	-	-	-	-	-	-	-	-	-	-	-	-	-	-	-	-	-	-	-	-	-	-	-	-	-	-	-	-	-	-	-	-	-	-	-	-	-
non-structural polyprotein Macrobrachium rosenbergii Taihu virus. YP 006666503	Q	L	V	G	A	R	S	C	V	F	A	C	D	L	C	K	R	V	K	K	G	D	L	N	L	R	V	R	S	R	S	D	G	-	-	-	-	-	-	-	-	-	-	-	T	I	T	F	V
non-structural polyprotein Mud crab dicistrovirus.YP 004063985	Q	L	V	G	T	R	A	C	Y	L	S	C	D	L	C	N	R	I	R	K	A	D	L	T	L	R	I	R	N	R	S	D	G	-	-	-	-	-	-	-	-	-	-	-	T	I	I	L	C
non-structural polyprotein Kashmir bee virus. NP 851403	I	I	D	N	H	S	K	L	F	D	K	T	I	-	L	I	T	K	N	R	F	F	T	Y	E	N	K	Y	I	E	L	V	C	G	E	M	N	R	F	F	E	E	D	P	E	S	L	V	N
non-structural polyprotein Kashmir bee virus. AHL83499	I	I	D	N	H	S	K	L	F	D	K	T	I	-	L	I	T	K	N	R	F	F	T	Y	E	N	K	Y	I	E	L	V	C	G	E	M	N	R	F	F	E	E	D	P	E	S	L	V	N
n1905 KBV ORF	I	I	D	N	H	S	K	L	F	D	K	T	I	-	L	I	T	K	N	R	F	F	T	Y	E	N	K	Y	I	E	L	V	C	G	E	M	N	R	F	F	E	E	D	P	E	S	L	V	N
non-structural polyprotein Formica exsecta virus 1. YP 008888535	L	T	L	N	H	A	K	L	T	D	K	I	I	-	L	V	T	K	N	R	Y	L	T	Y	Q	G	R	N	I	E	L	I	D	G	E	L	N	D	F	-	-	-	S	L	D	E	M	E	K
polymerase polyprotein Israeli acute paralysis virus. ACD01399	L	V	D	N	H	A	K	L	T	D	K	I	I	-	L	I	T	T	N	R	Y	V	F	Y	K	N	Q	N	Y	E	L	V	F	G	E	L	N	Q	F	F	E	K	D	L	E	S	L	V	N
replicase polyprotein Acute bee paralysis virus. AAN63803	T	V	E	N	H	A	K	L	S	D	K	I	I	-	L	I	T	R	N	R	Y	L	N	Y	Q	G	K	F	I	E	L	I	C	G	E	I	N	Q	F	F	I	-	D	P	E	T	L	-	-
LHUV-1 ORF1	I	I	N	S	Y	A	A	A	S	N	K	Q	I	E	I	V	T	E	N	P	N	V	N	R	H	G	K	Q	Y	-	-	-	-	-	-	-	-	-	-	-	-	-	-	-	-	-	-	-	-
nonstructural polyprotein Solenopsis invicta virus-1. YP 164440	K	F	R	Q	H	G	K	T	V	T	P	E	V	E	A	A	T	S	G	D	C	M	T	K	V	K	P	R	V	I	L	E	A	T	T	S	G	D	-	-	-	-	A	Q	T	Q	Y	R	S
nonstructural polyprotein Black queen cell virus. NP 620564	V	P	E	A	Y	E	S	K	V	N	R	K	I	-	-	-	-	-	-	-	-	-	-	-	-	-	-	-	-	-	-	-	-	-	-	-	-	-	-	-	-	-	-	-	-	-	-	-	-
nonstructural polyprotein Cricket paralysis virus. AKA63263	-	-	-	-	-	R	T	L	T	D	D	T	I	-	-	-	-	-	-	-	-	-	-	-	-	-	-	-	-	-	-	-	-	-	-	-	-	-	-	-	-	-	-	-	-	-	-	-	-
RNA-dependent RNA polymerase Nilaparvata lugens C virus.AIY53985	-	-	-	-	-	R	T	L	T	E	D	-	I	-	-	-	-	-	-	-	-	-	-	-	-	-	-	-	-	-	-	-	-	-	-	-	-	-	-	-	-	-	-	-	-	-	-	-	-
non-structural polyprotein Macrobrachium rosenbergii Taihu virus. YP 006666503	S	A	D	S	C	K	I	P	V	H	P	T	F	A	L	S	L	C	E	E	T	F	T	I	Q	N	D	T	D	D	M	F	S	I	L	D	C	P	K	L	E	S	H	Q	E	L	K	P	K
non-structural polyprotein Mud crab dicistrovirus.YP 004063985	S	A	E	V	C	K	I	P	V	H	P	T	F	I	L	S	L	C	E	E	K	Y	V	V	Q	D	E	G	N	D	V	V	T	-	-	-	-	-	M	L	E	S	H	Q	D	Y	A	I	K
non-structural polyprotein Kashmir bee virus. NP 851403	D	N	-	-	-	-	-	-	-	-	-	-	-	-	-	-	-	-	-	-	-	M	T	L	K	Q	P	R	P	V	V	I	E	A	Q	T	S	A	D	C	V	T	L	A	K	N	T	Q	R
non-structural polyprotein Kashmir bee virus. AHL83499	D	N	-	-	-	-	-	-	-	-	-	-	-	-	-	-	-	-	-	-	-	M	T	L	K	Q	P	R	R	V	V	I	E	A	Q	T	S	A	D	C	V	T	L	A	K	N	T	Q	R
n1905 KBV ORF	D	N	-	-	-	-	-	-	-	-	-	-	-	-	-	-	-	-	-	-	-	M	T	L	K	Q	P	R	P	V	V	I	E	A	Q	T	S	A	D	C	V	T	L	A	K	N	T	Q	R
non-structural polyprotein Formica exsecta virus 1. YP 008888535	D	C	-	-	-	-	-	-	-	-	-	-	-	-	-	-	-	-	-	-	-	V	T	L	K	Q	Q	K	P	I	V	V	E	A	S	S	S	G	D	C	V	T	K	A	K	P	Q	S	R
polymerase polyprotein Israeli acute paralysis virus. ACD01399	D	N	A	T	L	K	Q	Q	K	V	K	V	I	E	A	K	T	S	T	D	E	V	T	L	K	Q	Q	K	P	I	V	I	E	A	Q	S	S	G	D	C	V	T	R	K	Q	Q	V	Q	R
replicase polyprotein Acute bee paralysis virus. AAN63803	-	-	-	-	-	-	-	-	-	-	-	-	-	-	-	-	-	-	-	-	-	-	-	-	-	-	-	-	P	E	F	V	E	A	Q	T	S	G	D	Q	I	T	L	R	K	P	T	Q	K
LHUV-1 ORF1	D	P	-	-	-	-	-	-	-	-	-	-	-	-	-	-	-	-	-	-	-	N	T	L	K	-	P	K	V	L	K	L	E	A	T	T	S	G	D	P	T	T	T	R	P	R	N	I	R
nonstructural polyprotein Solenopsis invicta virus-1. YP 164440	D	S	-	-	-	-	-	-	-	-	-	-	-	-	-	-	-	-	-	-	-	I	T	Q	N	K	P	K	A	-	K	I	E	A	M	T	S	G	D	S	H	T	M	V	K	P	K	A	K
nonstructural polyprotein Black queen cell virus. NP 620564	-	-	-	-	-	-	-	-	-	-	-	-	-	-	-	-	-	-	-	-	-	Y	A	P	K	V	N	R	T	V	R	V	E	S	-	-	-	-	-	-	-	-	-	-	-	-	-	-	-
nonstructural polyprotein Cricket paralysis virus. AKA63263	D	-	-	-	-	-	-	-	-	-	-	-	-	-	-	-	-	-	-	-	-	V	K	T	T	K	P	A	K	T	A	V	E	V	G	S	S	G	D	S	K	T	M	K	N	K	I	T	K
RNA-dependent RNA polymerase Nilaparvata lugens C virus.AIY53985	D	-	-	-	-	-	-	-	-	-	-	-	-	-	-	-	-	-	-	-	-	L	K	T	T	K	L	P	K	T	A	V	E	V	G	T	S	G	D	F	K	T	M	K	N	K	I	T	K
non-structural polyprotein Macrobrachium rosenbergii Taihu virus. YP 006666503	K	P	K	V	-	-	-	-	-	-	-	-	-	-	-	-	A	V	V	E	S	H	Q	E	V	K	P	K	V	V	S	V	E	S	H	Q	D	T	S	T	K	K	V	I	V	E	S	H	Q
non-structural polyprotein Mud crab dicistrovirus.YP 004063985	S	H	-	-	-	-	-	-	-	-	-	-	-	-	-	-	-	-	-	-	-	Q	D	V	K	L	V	R	P	-	V	I	E	S	H	Q	D	G	K	I	V	K	P	L	V	E	S	H	Q
non-structural polyprotein Kashmir bee virus. NP 851403	-	T	G	Y	D	-	-	T	-	-	V	D	V	S	M	Q	M	W	R	D	Q	V	A	Q	K	L	I	T	N	R	I	L	T	N	L	Y	K	I	C	-	-	-	L	V	N	D	D	D	T
non-structural polyprotein Kashmir bee virus. AHL83499	-	T	G	Y	D	-	-	T	-	-	V	H	V	S	M	Q	M	W	R	D	Q	V	A	Q	K	L	I	T	N	R	I	L	T	N	L	Y	K	I	C	-	-	-	L	V	N	D	D	D	T
n1905 KBV ORF	-	T	G	Y	D	-	-	T	-	-	V	D	V	S	M	Q	M	W	R	D	Q	V	A	Q	K	L	I	T	N	R	I	L	T	N	L	Y	K	I	C	-	-	-	L	V	N	D	D	D	T
non-structural polyprotein Formica exsecta virus 1. YP 008888535	-	D	G	Y	D	-	-	T	-	-	V	D	V	S	M	Q	M	W	K	D	Q	V	A	Q	R	L	I	T	N	R	I	L	T	N	L	Y	K	I	C	-	-	-	L	V	R	D	D	G	R
polymerase polyprotein Israeli acute paralysis virus. ACD01399	-	D	P	N	D	-	-	I	-	-	V	D	V	T	M	Q	M	W	K	D	Q	V	A	Q	R	L	I	T	N	R	V	L	T	N	L	Y	K	V	C	-	-	-	L	V	H	N	D	D	R
replicase polyprotein Acute bee paralysis virus. AAN63803	-	D	-	-	D	-	-	V	-	-	V	E	V	S	M	Q	M	W	K	D	Q	V	A	Q	K	L	I	T	N	R	V	L	T	N	L	Y	K	I	C	-	-	-	L	V	R	E	N	G	D
LHUV-1 ORF1	P	L	G	K	D	-	-	E	-	-	I	D	A	E	M	Q	M	W	K	D	Q	V	A	Q	N	L	I	T	N	R	I	F	S	N	L	Y	K	I	G	-	-	-	-	R	K	T	N	D	E
nonstructural polyprotein Solenopsis invicta virus-1. YP 164440	-	-	-	-	D	-	-	I	-	-	I	P	A	N	M	Q	M	W	K	D	Q	V	A	Q	N	L	I	T	H	R	I	F	N	N	L	Y	K	I	S	-	-	-	-	-	-	A	N	N	C
nonstructural polyprotein Black queen cell virus. NP 620564	-	-	-	D	D	-	-	I	-	-	-	-	V	Q	S	E	A	C	S	D	I	N	A	S	E	Q	L	T	A	V	T	T	N	N	T	Y	V	M	T	-	-	-	-	I	L	S	K	E	S
nonstructural polyprotein Cricket paralysis virus. AKA63263	-	K	E	L	E	-	-	-	-	-	K	E	A	E	T	Q	G	C	S	D	P	A	A	H	A	L	V	L	D	V	L	Q	K	N	T	Y	C	L	Y	Y	E	R	M	V	K	G	E	M	K
RNA-dependent RNA polymerase Nilaparvata lugens C virus.AIY53985	-	K	E	L	E	-	-	K	-	-	-	E	A	E	T	Q	G	C	S	D	P	A	A	H	A	L	V	L	D	V	L	Q	K	N	T	Y	C	L	Y	Y	E	R	M	I	K	G	E	M	K
non-structural polyprotein Macrobrachium rosenbergii Taihu virus. YP 006666503	-	K	G	F	D	F	E	V	D	W	T	D	L	C	T	E	A	S	C	D	N	N	A	Q	D	V	S	S	K	L	M	A	K	N	F	V	R	L	Y	-	-	-	-	-	-	-	K	P	N
non-structural polyprotein Mud crab dicistrovirus.YP 004063985	Q	S	G	Y	S	-	-	I	D	W	T	D	I	I	A	E	S	S	N	D	H	N	A	Q	D	I	S	K	S	I	L	S	K	N	L	V	R	I	M	-	-	-	-	-	-	-	K	P	D
non-structural polyprotein Kashmir bee virus. NP 851403	A	E	H	D	T	I	E	I	R	N	L	F	-	-	-	-	-	-	D	V	V	F	R	V	P	W	K	-	-	-	-	-	E	V	K	K	I	T	V	E	N	A	L	G	E	-	-	-	-
non-structural polyprotein Kashmir bee virus. AHL83499	A	E	H	V	T	I	E	I	S	N	L	F	-	-	-	-	-	-	D	V	V	F	R	V	P	W	K	-	-	-	-	-	D	V	K	K	I	T	V	E	N	A	L	G	E	-	-	-	-
n1905 KBV ORF	A	E	H	D	T	I	E	I	R	N	L	F	-	-	-	-	-	-	D	V	V	F	R	V	P	W	K	-	-	-	-	-	E	V	K	K	I	T	V	E	N	A	L	G	E	-	-	-	-
non-structural polyprotein Formica exsecta virus 1. YP 008888535	Q	E	D	D	V	I	E	I	R	N	L	F	-	-	-	-	-	-	D	V	V	F	R	V	P	W	Q	-	-	-	-	-	D	V	Q	Q	I	P	I	V	N	A	L	N	E	-	-	-	-
polymerase polyprotein Israeli acute paralysis virus. ACD01399	A	E	Y	D	I	I	E	I	R	N	L	F	-	-	-	-	-	-	D	V	V	F	R	V	P	W	K	-	-	-	-	-	D	V	K	K	I	P	I	V	N	A	L	G	E	-	-	-	-
replicase polyprotein Acute bee paralysis virus. AAN63803	S	D	S	D	T	I	E	I	R	N	L	F	-	-	-	-	-	-	D	V	V	F	R	V	P	W	K	-	-	-	-	-	D	V	K	K	V	D	V	V	N	A	F	G	E	-	-	-	-
LHUV-1 ORF1	N	Q	E	D	V	I	E	L	R	S	I	W	-	-	-	-	-	-	D	V	V	F	E	V	P	V	K	-	-	-	-	-	D	I	K	M	L	T	V	V	N	A	L	G	E	-	-	-	-
nonstructural polyprotein Solenopsis invicta virus-1. YP 164440	K	A	D	T	E	I	T	M	E	N	M	F	-	-	-	-	-	-	K	V	K	F	T	F	P	F	K	-	-	-	-	-	S	V	K	V	T	R	I	T	N	R	H	G	E	-	-	-	-
nonstructural polyprotein Black queen cell virus. NP 620564	D	D	G	A	I	L	Q	F	N	H	P	Y	G	K	R	N	F	F	T	F	I	G	D	I	Q	F	S	L	Y	-	-	-	K	T	K	N	I	S	K	T	N	D	L	D	-	-	-	-	-
nonstructural polyprotein Cricket paralysis virus. AKA63263	Y	A	R	K	V	A	P	S	T	N	I	Y	F	S	Q	P	N	C	D	D	V	I	V	V	P	V	S	H	F	I	A	P	N	A	E	R	V	E	L	T	T	A	C	T	R	I	H	Y	K
RNA-dependent RNA polymerase Nilaparvata lugens C virus.AIY53985	Y	A	R	K	V	A	P	S	T	N	I	Y	F	S	Q	P	N	C	D	D	V	I	T	I	P	V	S	H	L	I	A	P	N	A	E	R	V	E	L	T	T	A	C	T	Q	I	R	Y	K
non-structural polyprotein Macrobrachium rosenbergii Taihu virus. YP 006666503	G	S	V	D	V	V	S	I	G	D	-	-	-	-	-	-	-	-	S	G	K	V	R	V	P	V	A	-	-	-	-	-	-	I	K	S	S	K	H	V	E	R	G	G	V	-	-	-	-
non-structural polyprotein Mud crab dicistrovirus.YP 004063985	G	Y	V	D	I	V	S	I	A	D	V	N	-	-	-	-	-	-	-	-	C	T	R	V	P	V	P	-	-	-	-	-	-	I	V	S	S	T	P	L	Y	R	G	G	V	-	-	-	-
non-structural polyprotein Kashmir bee virus. NP 851403	S	M	S	K	F	K	R	C	-	E	-	V	T	L	P	V	L	R	Y	S	Q	-	-	-	-	K	L	E	R	-	F	M	S	S	L	I	E	C	D	-	K	V	E	A	C	D	K	T	-
non-structural polyprotein Kashmir bee virus. AHL83499	S	M	S	K	F	K	R	W	-	E	-	V	T	L	P	V	L	G	Y	S	Q	-	-	-	-	K	L	V	R	-	F	M	S	S	L	L	E	C	D	-	K	V	E	A	C	D	K	T	-
n1905 KBV ORF	S	M	S	K	F	K	R	C	-	E	-	V	T	L	P	V	L	R	Y	S	Q	-	-	-	-	K	L	E	R	-	F	M	S	S	L	I	E	C	D	-	K	V	E	A	C	D	K	T	-
non-structural polyprotein Formica exsecta virus 1. YP 008888535	S	M	S	K	F	K	R	C	-	E	-	V	T	L	P	V	L	R	Y	S	E	-	-	-	-	K	L	K	C	-	L	V	S	T	L	I	E	C	N	-	K	V	E	A	Y	D	R	P	-
polymerase polyprotein Israeli acute paralysis virus. ACD01399	S	M	S	K	F	K	R	C	-	E	-	V	T	L	P	V	L	R	F	S	E	-	-	-	-	R	V	G	K	-	F	L	S	T	L	I	E	C	D	-	R	V	E	A	Y	D	R	P	-
replicase polyprotein Acute bee paralysis virus. AAN63803	S	M	S	K	F	K	R	C	-	E	-	V	T	L	P	V	L	R	Y	S	D	-	-	-	-	K	M	N	R	-	F	L	A	T	L	I	E	C	D	-	K	V	E	A	Y	D	R	P	-
LHUV-1 ORF1	S	M	G	K	Y	K	R	A	-	D	-	V	C	L	P	L	I	R	Y	S	E	-	-	-	-	K	M	K	K	-	F	L	M	M	I	L	G	N	H	-	E	C	R	A	Y	D	E	E	-
nonstructural polyprotein Solenopsis invicta virus-1. YP 164440	A	M	S	S	Y	S	R	A	-	E	-	V	N	L	P	L	L	R	Y	S	Q	-	-	-	-	H	L	D	S	-	F	I	V	H	I	L	S	A	N	-	D	A	F	A	I	D	H	P	-
nonstructural polyprotein Black queen cell virus. NP 620564	E	L	Q	S	V	G	S	T	-	R	-	I	Q	L	P	V	M	R	W	V	R	-	-	-	-	D	V	G	Y	I	F	V	K	S	G	Q	G	T	S	-	C	I	K	N	V	S	N	V	-
nonstructural polyprotein Cricket paralysis virus. AKA63263	D	Q	G	N	L	R	G	V	F	Q	-	G	T	L	A	T	F	H	Q	S	A	N	E	L	C	R	A	Y	Q	-	W	L	Q	A	I	R	P	L	D	Q	E	I	T	I	Y	H	E	D	-
RNA-dependent RNA polymerase Nilaparvata lugens C virus.AIY53985	D	Q	G	N	L	R	G	V	F	Q	-	G	T	L	A	T	F	H	Q	S	A	T	E	L	C	R	A	Y	Q	-	W	L	Q	A	I	R	P	L	D	Q	E	I	T	I	Y	H	D	D	-
non-structural polyprotein Macrobrachium rosenbergii Taihu virus. YP 006666503	E	L	S	S	L	S	G	L	M	A	N	G	E	L	R	V	F	T	T	T	N	-	-	-	-	-	F	G	K	-	-	F	N	F	L	I	P	K	D	-	S	S	A	I	F	T	R	V	V
non-structural polyprotein Mud crab dicistrovirus.YP 004063985	E	L	S	S	L	S	G	L	L	D	H	G	D	L	R	S	F	T	T	E	F	-	-	-	-	Y	T	F	K	K	K	A	P	L	L	I	P	K	N	-	S	S	V	R	Y	V	K	S	I
non-structural polyprotein Kashmir bee virus. NP 851403	A	P	L	I	I	N	E	T	Q	V	-	T	R	K	I	A	G	I	H	V	A	G	-	-	-	A	A	C	G	R	A	Y	A	E	S	I	T	Q	K	D	L	E	R	T	F	S	K	I	D
non-structural polyprotein Kashmir bee virus. AHL83499	A	P	L	I	I	D	E	T	Q	V	-	T	R	K	I	A	G	I	N	V	A	G	-	-	-	A	A	C	G	R	A	Y	A	E	S	I	T	Q	K	D	F	E	R	T	F	T	K	I	D
n1905 KBV ORF	A	P	L	I	I	N	E	T	Q	V	-	T	R	K	I	A	G	I	H	V	A	G	-	-	-	A	A	C	G	R	A	Y	A	E	S	I	T	Q	K	D	L	E	R	T	F	S	K	I	D
non-structural polyprotein Formica exsecta virus 1. YP 008888535	A	P	L	I	I	N	E	T	Q	V	-	L	R	K	I	A	G	I	H	V	A	G	-	-	-	D	A	A	G	K	A	Y	A	E	S	I	T	Q	K	D	L	E	R	A	F	S	K	L	D
polymerase polyprotein Israeli acute paralysis virus. ACD01399	S	P	L	I	I	N	E	T	Q	V	-	L	R	K	I	A	G	I	H	V	A	G	-	-	-	A	T	T	G	K	A	Y	A	E	S	I	T	Q	K	D	L	E	R	A	F	T	K	I	D
replicase polyprotein Acute bee paralysis virus. AAN63803	A	P	L	V	I	N	E	T	Q	V	-	I	R	K	I	A	G	I	H	V	A	G	-	-	-	D	A	R	G	K	A	Y	A	E	S	I	S	Q	K	D	L	I	R	A	F	S	K	I	D
LHUV-1 ORF1	A	P	V	I	V	N	E	T	Q	V	-	L	R	K	I	A	G	I	H	V	A	G	-	-	-	D	K	D	G	M	A	Y	A	E	S	I	T	Q	K	D	L	E	R	T	L	K	K	I	D
nonstructural polyprotein Solenopsis invicta virus-1. YP 164440	A	P	L	I	I	N	E	P	S	V	-	L	R	K	I	A	G	I	H	V	A	G	-	-	-	D	A	H	G	R	A	Y	S	E	S	I	T	Q	A	D	L	T	R	A	Y	P	E	F	P
nonstructural polyprotein Black queen cell virus. NP 620564	A	P	L	F	V	T	N	S	K	I	G	P	G	K	I	I	G	I	H	T	A	G	G	H	R	F	G	V	G	S	C	F	A	T	P	F	Y	L	E	D	V	K	E	I	L	S	R	Y	D
nonstructural polyprotein Cricket paralysis virus. AKA63263	S	I	V	G	L	Y	N	K	R	M	-	E	R	K	L	I	G	M	H	I	A	G	N	V	S	E	C	H	G	-	-	Y	A	C	P	L	T	Q	E	A	I	M	D	G	L	N	R	L	E
RNA-dependent RNA polymerase Nilaparvata lugens C virus.AIY53985	S	I	V	G	L	Y	N	K	R	M	-	E	R	K	L	I	G	M	H	I	A	G	N	V	S	E	C	H	G	-	-	Y	A	C	P	L	T	Q	E	A	I	I	D	G	L	E	R	L	E
non-structural polyprotein Macrobrachium rosenbergii Taihu virus. YP 006666503	A	P	Y	I	M	F	N	P	S	S	-	R	A	K	I	V	G	L	H	C	A	G	F	-	-	A	Q	T	S	R	V	F	A	Q	M	I	T	Q	E	D	I	A	S	A	M	P	T	T	H
non-structural polyprotein Mud crab dicistrovirus.YP 004063985	S	P	Y	I	L	F	N	P	S	S	-	R	A	K	I	M	G	L	H	C	A	G	F	-	-	A	G	T	T	R	I	F	A	Q	I	V	T	Q	E	D	I	A	T	A	S	P	Q	T	H
non-structural polyprotein Kashmir bee virus. NP 851403	A	L	T	F	C	D	L	P	A	L	-	-	-	-	K	M	I	P	V	G	R	L	P	E	P	L	F	E	P	G	K	T	D	I	R	P	S	L	V	H	G	M	I	S	D	I	K	T	K
non-structural polyprotein Kashmir bee virus. AHL83499	D	L	T	F	C	D	L	P	A	L	-	-	-	-	K	M	I	P	V	G	R	L	S	E	S	L	F	E	P	G	K	T	D	I	R	P	S	L	V	H	G	S	I	T	D	I	K	T	K
n1905 KBV ORF	A	L	T	F	C	D	L	P	A	L	-	-	-	-	K	M	I	P	V	G	R	L	P	E	P	L	F	E	P	G	K	T	D	I	R	P	S	L	V	H	G	M	I	S	D	I	K	T	K
non-structural polyprotein Formica exsecta virus 1. YP 008888535	D	L	T	F	C	D	L	P	A	L	-	-	-	-	K	M	I	P	V	G	K	I	P	D	P	L	F	E	P	G	K	T	D	I	R	P	S	L	V	H	G	R	I	S	D	I	K	T	K
polymerase polyprotein Israeli acute paralysis virus. ACD01399	D	L	S	F	C	D	L	P	A	L	-	-	-	-	K	M	L	P	V	G	K	L	S	E	P	L	F	E	P	G	K	T	D	I	R	P	S	L	V	H	G	Q	I	S	D	I	K	T	K
replicase polyprotein Acute bee paralysis virus. AAN63803	D	L	D	F	C	D	L	P	S	L	-	-	-	-	K	M	I	P	V	G	R	L	S	E	P	L	F	E	P	G	K	T	D	I	R	P	S	L	V	H	G	K	I	S	E	I	K	T	K
LHUV-1 ORF1	V	L	E	F	C	D	L	P	A	K	-	-	-	-	K	L	V	P	V	G	R	I	P	E	G	L	R	E	P	G	K	T	E	I	R	P	S	L	I	F	G	M	I	D	E	I	K	T	K
nonstructural polyprotein Solenopsis invicta virus-1. YP 164440	D	F	P	Y	A	-	-	P	G	D	-	-	-	-	M	F	G	P	I	G	K	C	P	H	Q	L	F	E	P	G	K	T	D	I	R	P	S	V	I	Y	G	K	V	K	P	P	I	T	K
nonstructural polyprotein Black queen cell virus. NP 620564	D	L	E	P	C	A	L	P	N	H	L	D	E	C	E	F	I	L	M	G	K	V	K	D	P	P	V	Q	P	S	R	S	K	I	S	P	S	P	L	Y	G	H	I	T	E	P	S	S	A
nonstructural polyprotein Cricket paralysis virus. AKA63263	D	T	M	S	G	E	T	P	E	G	-	-	-	-	K	F	C	A	I	G	K	S	N	I	K	V	G	Q	A	V	K	T	T	L	L	K	S	C	I	Y	G	M	L	S	K	P	I	T	K
RNA-dependent RNA polymerase Nilaparvata lugens C virus.AIY53985	D	T	M	I	G	E	T	P	E	G	-	-	-	-	K	F	C	A	I	G	K	S	N	I	R	V	G	Q	A	V	K	T	T	L	L	K	S	C	M	Y	G	M	L	S	K	P	I	T	K
non-structural polyprotein Macrobrachium rosenbergii Taihu virus. YP 006666503	Y	I	S	E	S	P	L	P	N	S	-	-	-	-	-	-	L	Y	I	G	S	V	K	T	A	P	-	N	P	S	K	T	E	I	V	Q	S	P	I	H	G	C	F	-	P	I	R	T	A
non-structural polyprotein Mud crab dicistrovirus.YP 004063985	S	T	V	I	S	P	L	P	N	T	-	-	-	-	-	-	L	V	V	G	S	V	R	A	A	P	-	P	P	T	K	S	D	I	I	E	S	P	I	H	G	C	F	-	P	V	L	T	A
non-structural polyprotein Kashmir bee virus. NP 851403	I	D	K	D	M	I	E	E	A	Y	Q	-	-	-	-	L	T	K	S	V	W	L	K	-	G	M	R	-	-	-	-	-	D	E	L	K	K	V	L	T	Y	E	E	A	I	C	G	S	E
non-structural polyprotein Kashmir bee virus. AHL83499	I	D	K	D	M	I	D	E	A	Y	Q	-	-	-	-	L	T	K	S	V	W	L	K	-	G	M	R	-	-	-	-	-	D	E	L	K	K	V	L	T	Y	E	E	A	I	C	G	S	E
n1905 KBV ORF	I	D	K	D	M	I	E	E	A	Y	Q	-	-	-	-	L	T	K	S	V	W	L	K	-	G	M	R	-	-	-	-	-	D	E	L	K	K	V	L	T	Y	E	E	A	I	C	G	S	D
non-structural polyprotein Formica exsecta virus 1. YP 008888535	I	K	K	E	L	V	E	E	A	Y	Q	-	-	-	-	L	T	K	A	V	W	L	K	-	G	M	R	-	-	-	-	-	D	E	L	K	K	V	L	T	Y	E	E	A	I	I	G	S	E
polymerase polyprotein Israeli acute paralysis virus. ACD01399	I	D	K	D	M	I	E	E	A	Y	Q	-	-	-	-	L	T	K	S	V	W	L	K	-	G	M	R	-	-	-	-	-	D	E	L	K	K	V	L	T	Y	E	E	A	I	C	G	S	E
replicase polyprotein Acute bee paralysis virus. AAN63803	V	S	K	E	M	T	E	E	A	F	Q	-	-	-	-	L	V	K	S	V	W	L	K	-	G	M	R	-	-	-	-	-	D	E	L	K	K	V	L	T	Y	E	E	A	I	C	G	S	D
LHUV-1 ORF1	I	D	K	D	L	L	N	Q	A	Y	T	-	-	-	-	Y	V	K	P	V	W	L	R	-	G	A	R	-	-	-	-	-	K	E	L	Q	R	V	L	T	W	E	E	T	V	M	G	S	E
nonstructural polyprotein Solenopsis invicta virus-1. YP 164440	I	N	E	D	W	L	E	E	A	Y	L	-	-	-	-	D	V	K	Q	L	W	N	S	-	K	R	N	-	-	-	-	-	D	A	F	R	R	I	L	T	D	E	E	V	I	K	G	N	D
nonstructural polyprotein Black queen cell virus. NP 620564	I	R	S	K	L	I	N	L	A	K	M	A	L	I	D	D	I	Y	S	V	Y	L	Q	-	K	K	D	-	-	L	L	D	G	R	F	P	S	S	L	T	F	D	Q	A	V	L	G	I	P
nonstructural polyprotein Cricket paralysis virus. AKA63263	L	D	A	E	I	V	E	S	A	A	L	-	-	-	-	D	V	K	Q	V	V	L	T	-	Q	Y	N	S	M	L	D	V	N	K	Y	R	R	F	L	T	Y	E	E	A	I	Q	G	T	G
RNA-dependent RNA polymerase Nilaparvata lugens C virus.AIY53985	L	D	E	E	I	V	A	S	A	A	L	-	-	-	-	D	V	K	Q	V	V	L	T	-	Q	Y	N	S	M	L	D	V	S	K	Y	R	R	F	L	T	Y	E	E	A	I	Q	G	T	G
non-structural polyprotein Macrobrachium rosenbergii Taihu virus. YP 006666503	L	E	E	D	L	L	D	V	C	V	H	-	-	-	-	D	V	K	R	V	L	N	A	P	G	V	C	-	-	-	-	-	E	V	E	K	R	V	L	T	H	S	E	S	I	T	G	L	E
non-structural polyprotein Mud crab dicistrovirus.YP 004063985	L	R	E	D	L	I	D	L	C	V	H	-	-	-	-	D	V	K	R	V	L	N	T	P	G	V	S	-	-	-	-	-	D	A	V	P	R	I	L	S	H	E	E	S	I	T	G	I	E
non-structural polyprotein Kashmir bee virus. NP 851403	W	-	-	-	-	-	F	G	T	D	G	E	F	I	L	N	-	-	-	-	E	D	V	E	L	A	V	Q	R	R	L	Q	A	A	R	E	G	K	R	L	P	V	M	-	-	W	V	D	T
non-structural polyprotein Kashmir bee virus. AHL83499	W	-	-	-	-	-	F	G	T	D	G	E	Y	V	L	N	-	-	-	-	E	D	V	E	L	A	V	Q	R	R	I	Q	A	A	R	E	G	K	R	L	P	V	M	-	-	W	V	D	T
n1905 KBV ORF	W	-	-	-	-	-	F	G	I	D	G	E	F	I	L	N	-	-	-	-	E	D	V	E	L	A	V	Q	R	R	L	Q	A	A	R	E	G	K	R	L	P	V	M	-	-	W	V	D	T
non-structural polyprotein Formica exsecta virus 1. YP 008888535	W	-	-	-	-	-	F	G	S	D	V	N	Y	E	I	N	-	-	-	-	S	E	V	E	Q	A	C	L	R	R	I	N	A	A	R	E	G	K	R	L	P	V	M	-	-	W	V	D	T
polymerase polyprotein Israeli acute paralysis virus. ACD01399	W	-	-	-	-	-	F	G	T	D	G	E	Y	I	L	N	-	-	-	-	E	D	V	K	T	A	V	L	R	R	I	Q	A	A	R	E	G	K	R	L	P	V	M	-	-	W	V	D	T
replicase polyprotein Acute bee paralysis virus. AAN63803	W	-	-	-	-	-	F	G	A	E	G	E	Y	I	L	D	-	-	-	-	E	D	V	F	E	A	V	K	T	R	I	H	N	A	K	N	G	V	R	T	P	V	M	-	-	W	V	D	T
LHUV-1 ORF1	W	-	-	-	-	-	F	G	-	D	E	E	F	V	L	N	-	-	-	-	E	E	V	R	K	A	V	E	F	R	V	E	Q	A	K	Q	G	I	R	V	P	T	L	-	-	W	V	D	T
nonstructural polyprotein Solenopsis invicta virus-1. YP 164440	W	-	-	-	-	-	F	G	N	D	E	D	Y	K	I	D	-	-	-	-	P	D	V	M	Q	K	V	H	E	R	I	E	N	A	K	Q	G	I	R	T	P	T	F	-	-	W	V	D	T
nonstructural polyprotein Black queen cell virus. NP 620564	W	T	R	A	K	I	F	G	N	G	D	E	Y	D	M	S	T	S	G	V	Q	M	L	R	E	K	V	Q	E	C	I	E	A	A	R	Q	G	K	I	L	D	H	Y	-	-	F	I	D	T
nonstructural polyprotein Cricket paralysis virus. AKA63263	W	-	-	-	-	-	M	G	S	G	E	Q	Y	D	F	T	S	Q	R	A	Q	E	L	R	R	D	V	E	E	L	I	D	N	C	A	K	G	I	I	K	D	V	V	-	-	F	V	D	T
RNA-dependent RNA polymerase Nilaparvata lugens C virus.AIY53985	W	-	-	-	-	-	M	G	S	G	E	Q	Y	D	F	M	S	Q	R	A	Q	E	L	R	S	D	V	E	E	L	I	D	N	C	A	K	G	I	I	K	D	V	V	-	-	F	V	D	T
non-structural polyprotein Macrobrachium rosenbergii Taihu virus. YP 006666503	W	-	-	-	-	-	L	G	S	G	E	-	F	I	V	D	N	-	-	-	V	D	L	K	K	H	V	D	M	I	V	E	K	A	Q	N	G	V	V	D	V	G	L	G	V	F	A	A	T
non-structural polyprotein Mud crab dicistrovirus.YP 004063985	W	-	-	-	-	-	L	G	S	D	E	-	F	I	V	D	H	-	-	-	P	E	L	K	E	H	V	E	L	I	I	S	K	A	R	K	G	I	V	D	T	E	L	G	V	F	T	A	T
non-structural polyprotein Kashmir bee virus. NP 851403	M	Y	Y	L	G	F	I	A	H	L	M	E	N	R	I	T	N	E	V	S	I	G	T	N	V	Y	S	Q	D	W	S	K	T	V	R	K	L	T	K	F	G	N	K	V	I	A	G	D	F
non-structural polyprotein Kashmir bee virus. AHL83499	M	Y	Y	L	G	F	I	A	H	L	M	E	N	R	I	T	N	E	V	S	I	G	T	N	V	Y	S	Q	D	W	S	K	T	V	R	K	L	T	K	F	G	N	K	V	I	A	G	D	F
n1905 KBV ORF	M	Y	Y	L	G	F	I	A	H	L	M	E	N	R	I	T	N	E	V	S	I	G	T	N	V	Y	S	Q	D	W	S	K	T	V	R	K	L	T	K	F	G	N	K	V	I	A	G	D	F
non-structural polyprotein Formica exsecta virus 1. YP 008888535	M	Y	Y	L	G	F	I	A	H	L	M	E	N	R	I	T	N	E	V	S	I	G	T	N	V	Y	S	Q	D	W	S	K	T	V	R	R	L	K	K	F	G	D	K	V	I	A	G	D	F
polymerase polyprotein Israeli acute paralysis virus. ACD01399	M	Y	Y	L	G	F	I	A	H	L	M	E	N	R	I	T	N	E	V	S	I	G	T	N	V	Y	S	Q	D	W	S	K	T	V	R	K	L	T	K	F	G	N	K	V	I	A	G	D	F
replicase polyprotein Acute bee paralysis virus. AAN63803	M	Y	Y	L	G	F	I	A	H	L	M	E	N	R	I	T	N	E	V	S	I	G	T	N	V	Y	S	Q	D	W	N	K	T	V	R	K	L	K	T	M	G	P	K	V	I	A	G	D	F
LHUV-1 ORF1	Q	Y	Y	L	G	F	I	A	H	L	M	E	N	R	I	T	N	E	V	S	I	G	T	N	V	Y	S	Q	D	W	R	K	T	A	K	K	L	L	A	K	G	K	K	V	I	A	G	D	F
nonstructural polyprotein Solenopsis invicta virus-1. YP 164440	K	Y	F	L	G	F	I	A	H	L	M	E	N	R	I	D	N	E	V	A	I	G	T	N	V	Y	S	R	D	W	T	K	L	A	K	K	L	K	Q	K	G	K	N	V	F	A	G	D	F
nonstructural polyprotein Black queen cell virus. NP 620564	M	Y	F	N	P	I	V	A	V	L	S	E	L	K	N	V	D	H	I	S	V	G	S	N	V	Y	S	T	D	W	D	V	I	A	R	Y	L	K	S	K	S	H	H	M	V	A	G	D	F
nonstructural polyprotein Cricket paralysis virus. AKA63263	K	Y	F	L	P	F	A	A	Y	L	M	N	N	R	I	D	N	E	I	A	V	G	T	N	V	Y	S	T	D	W	E	R	I	A	K	R	L	K	K	H	G	N	K	V	I	A	G	D	F
RNA-dependent RNA polymerase Nilaparvata lugens C virus.AIY53985	K	Y	F	L	P	F	A	A	Y	L	M	N	N	R	I	D	N	E	I	A	V	G	T	N	V	Y	S	T	D	W	E	R	I	A	K	R	L	K	K	H	G	N	K	V	I	A	G	D	F
non-structural polyprotein Macrobrachium rosenbergii Taihu virus. YP 006666503	R	Y	Y	L	A	F	M	E	H	V	M	T	N	R	I	D	N	E	I	G	L	G	V	N	V	Y	S	Y	D	W	T	R	I	V	N	K	M	R	K	V	G	N	K	V	I	A	G	D	F
non-structural polyprotein Mud crab dicistrovirus.YP 004063985	R	Y	F	L	S	Y	L	E	H	V	M	L	N	R	V	D	N	E	I	G	L	G	V	N	V	Y	S	Y	D	W	S	R	I	V	N	K	L	H	H	V	G	S	K	V	I	A	G	D	F
non-structural polyprotein Kashmir bee virus. NP 851403	-	-	D	G	P	E	N	A	L	I	R	H	V	L	L	M	D	V	Y	N	S	V	H	V	C	N	D	S	V	Y	M	-	M	T	H	S	Q	P	S	G	N	P	A	T	T	P	L	N	C
non-structural polyprotein Kashmir bee virus. AHL83499	-	-	D	G	P	E	N	T	L	I	R	H	V	L	L	M	D	V	Y	N	S	V	H	I	C	N	D	S	V	Y	M	-	M	T	H	S	Q	P	S	G	N	P	A	T	T	P	L	N	C
n1905 KBV ORF	-	-	D	G	L	E	N	A	L	I	R	H	V	L	L	M	D	V	Y	N	S	V	H	I	C	N	D	S	V	Y	M	-	M	T	H	S	Q	P	S	G	N	P	A	T	T	P	L	N	C
non-structural polyprotein Formica exsecta virus 1. YP 008888535	-	-	D	G	P	E	N	A	L	I	R	H	V	L	L	M	D	V	Y	N	S	V	H	I	C	N	D	S	V	Y	M	-	M	T	H	S	Q	P	S	G	N	P	A	T	T	P	L	N	C
polymerase polyprotein Israeli acute paralysis virus. ACD01399	-	-	D	G	A	E	N	G	L	I	R	H	V	L	L	M	D	V	Y	N	S	V	H	I	C	N	D	S	V	Y	M	-	M	T	H	S	Q	P	S	G	N	P	A	T	T	P	L	N	C
replicase polyprotein Acute bee paralysis virus. AAN63803	-	-	D	G	P	E	N	A	L	I	R	H	V	L	L	M	D	V	Y	N	S	T	H	I	C	G	D	S	V	Y	M	-	M	T	H	S	Q	P	S	G	N	P	A	T	T	P	L	N	C
LHUV-1 ORF1	-	-	D	G	A	E	N	A	L	V	R	H	V	L	L	Q	D	V	Y	N	S	M	H	I	C	G	D	S	V	Y	G	-	M	T	H	S	Q	P	S	G	N	P	A	T	T	P	L	N	C
nonstructural polyprotein Solenopsis invicta virus-1. YP 164440	-	-	D	G	-	-	N	D	L	I	R	Y	V	L	I	E	E	I	L	N	S	V	H	L	C	E	Q	F	F	Y	M	-	M	T	H	S	Q	P	S	G	N	P	A	T	T	P	L	N	C
nonstructural polyprotein Black queen cell virus. NP 620564	-	-	S	T	E	D	E	M	L	Q	Q	R	A	I	I	H	S	L	V	N	S	L	H	I	N	E	N	G	I	V	L	Q	W	C	K	S	L	P	S	G	H	Y	L	T	A	I	I	N	S
nonstructural polyprotein Cricket paralysis virus. AKA63263	T	E	D	G	K	R	N	L	M	I	C	I	G	L	W	T	H	I	V	H	S	V	H	S	Y	G	D	N	V	Y	M	-	W	T	H	S	Q	P	S	G	N	P	F	T	V	I	I	N	C
RNA-dependent RNA polymerase Nilaparvata lugens C virus.AIY53985	T	K	T	G	K	R	N	L	M	I	C	I	G	L	W	T	H	I	V	H	S	V	H	A	Y	G	D	N	V	Y	M	-	W	T	H	S	Q	P	S	G	N	P	F	T	V	I	I	N	C
non-structural polyprotein Macrobrachium rosenbergii Taihu virus. YP 006666503	-	-	D	D	E	E	N	G	L	I	R	H	V	L	L	E	Y	L	F	N	A	S	W	L	L	N	G	K	V	F	Q	-	L	N	H	S	Q	P	S	G	N	P	L	T	T	L	I	N	C
non-structural polyprotein Mud crab dicistrovirus.YP 004063985	-	-	D	D	E	E	N	G	L	L	R	H	T	L	T	E	Y	L	F	N	A	C	L	L	I	D	N	T	V	V	Q	-	L	N	H	S	Q	P	S	G	N	P	L	T	T	L	I	N	C
non-structural polyprotein Kashmir bee virus. NP 851403	-	-	-	-	-	K	M	-	T	M	R	D	F	S	K	H	V	S	L	V	S	Y	G	D	D	N	V	I	N	F	S	D	E	V	S	A	W	Y	N	M	S	T	I	A	E	A	F	S	T
non-structural polyprotein Kashmir bee virus. AHL83499	-	-	-	-	-	K	M	-	T	M	K	D	F	G	K	H	V	S	I	V	S	Y	G	D	D	N	V	I	N	F	S	D	E	V	S	A	W	Y	N	M	Y	T	I	A	E	A	F	A	T
n1905 KBV ORF	-	-	-	-	-	K	M	-	T	M	R	D	F	S	K	H	V	S	L	V	S	Y	G	D	D	N	V	I	N	F	S	D	E	V	S	A	W	Y	N	M	S	T	I	A	E	A	F	S	T
non-structural polyprotein Formica exsecta virus 1. YP 008888535	-	-	-	-	-	A	M	-	T	M	K	D	F	S	K	H	V	S	I	V	S	Y	G	D	D	N	V	I	N	F	S	D	E	V	S	E	W	Y	N	M	Y	T	I	A	D	A	F	K	T
polymerase polyprotein Israeli acute paralysis virus. ACD01399	-	-	-	-	-	K	M	-	T	M	K	D	F	G	K	H	V	S	M	V	S	Y	G	D	D	N	V	I	N	F	S	D	E	V	C	E	W	Y	N	M	E	T	I	A	K	A	F	E	T
replicase polyprotein Acute bee paralysis virus. AAN63803	L	N	G	T	K	R	Y	-	V	M	K	D	F	S	K	H	V	S	I	V	S	Y	G	D	D	N	V	I	N	F	S	D	E	V	S	E	W	F	N	M	E	T	I	T	E	A	F	E	K
LHUV-1 ORF1	-	-	-	-	-	K	M	-	T	M	K	D	F	D	R	H	V	S	M	V	S	Y	G	D	D	N	V	V	N	F	S	D	E	V	C	G	W	F	N	M	D	T	I	T	A	A	Y	A	R
nonstructural polyprotein Solenopsis invicta virus-1. YP 164440	-	-	-	-	-	K	T	-	R	M	E	L	F	R	L	L	V	S	L	I	S	Y	G	D	D	N	V	I	N	I	H	P	L	I	S	H	L	F	N	M	N	T	I	T	K	Y	F	A	E
nonstructural polyprotein Black queen cell virus. NP 620564	-	-	-	-	-	-	T	-	T	A	S	S	F	F	R	E	C	G	I	V	A	Y	G	D	D	H	V	V	S	V	P	E	K	Y	L	S	V	F	N	Q	Q	T	L	P	V	L	M	S	K
nonstructural polyprotein Cricket paralysis virus. AKA63263	-	-	-	-	-	E	M	Q	S	M	K	K	F	R	E	N	V	S	M	I	S	Y	G	D	D	N	C	L	N	I	S	D	R	V	V	E	W	F	N	Q	I	T	I	S	E	Q	M	K	E
RNA-dependent RNA polymerase Nilaparvata lugens C virus.AIY53985	-	-	-	-	-	E	I	Q	S	M	K	K	F	R	E	N	V	S	M	I	S	Y	G	D	D	N	C	L	N	I	S	D	R	V	I	E	W	F	N	Q	V	T	I	S	E	Q	M	K	E
non-structural polyprotein Macrobrachium rosenbergii Taihu virus. YP 006666503	-	-	-	-	-	P	M	-	S	L	S	G	F	C	A	N	V	A	S	V	F	Y	G	D	D	S	L	C	C	V	S	D	K	V	C	E	W	F	N	Q	H	V	I	T	R	L	M	L	V
non-structural polyprotein Mud crab dicistrovirus.YP 004063985	-	-	-	-	-	P	L	-	S	L	A	N	F	S	G	N	L	A	A	V	F	Y	G	D	D	S	L	C	C	V	S	D	K	V	C	E	W	F	N	Q	H	S	I	T	R	L	M	A	V
non-structural polyprotein Kashmir bee virus. NP 851403	F	R	Y	D	N	Q	R	K	V	W	E	A	P	L	C	M	D	T	I	L	E	M	P	N	W	C	R	G	G	L	D	I	Q	E	G	T	K	L	N	C	E	N	A	I	M	E	L	S	M
non-structural polyprotein Kashmir bee virus. AHL83499	F	R	Y	D	N	Q	R	K	V	W	E	A	P	L	C	M	D	T	I	L	E	M	P	N	W	C	R	G	G	L	D	I	Q	E	G	T	K	L	N	C	E	N	A	I	M	E	L	S	M
n1905 KBV ORF	F	R	Y	D	N	Q	R	K	V	W	E	A	P	L	C	M	D	T	I	L	E	M	P	N	W	C	R	G	G	L	D	I	Q	E	G	T	K	L	N	C	E	N	A	I	M	E	L	S	M
non-structural polyprotein Formica exsecta virus 1. YP 008888535	F	R	Y	D	T	K	R	R	V	W	E	A	P	L	C	M	D	T	I	L	E	M	P	N	W	C	R	G	G	L	D	I	Q	E	G	T	K	L	N	C	E	N	A	I	M	E	L	S	M
polymerase polyprotein Israeli acute paralysis virus. ACD01399	F	R	Y	D	E	Q	R	K	V	W	E	A	P	L	C	M	D	T	I	L	E	M	P	N	W	C	R	G	G	L	D	I	Q	E	G	T	K	L	N	C	E	N	A	I	M	E	L	S	M
replicase polyprotein Acute bee paralysis virus. AAN63803	F	R	Y	D	F	K	R	K	V	W	E	A	P	L	C	M	D	T	I	L	E	M	P	N	W	C	R	G	G	L	D	V	Q	E	G	T	K	V	N	C	E	N	A	I	M	E	L	S	M
LHUV-1 ORF1	F	R	Y	D	D	N	R	G	V	W	E	A	P	L	A	M	D	T	I	L	E	M	P	N	W	C	R	G	G	L	D	I	L	E	G	T	K	C	N	A	E	N	A	I	M	E	L	S	M
nonstructural polyprotein Solenopsis invicta virus-1. YP 164440	F	I	F	N	E	E	R	N	C	Y	D	A	P	L	D	I	N	T	I	L	E	M	I	N	W	V	R	K	D	L	D	Q	V	E	S	T	K	I	N	C	E	N	A	I	M	E	L	A	M
nonstructural polyprotein Black queen cell virus. NP 620564	F	V	Y	D	E	S	R	Q	R	Y	I	A	P	L	S	L	D	V	V	L	E	M	P	M	W	T	K	S	S	K	D	I	V	T	N	V	F	C	N	L	E	H	A	L	K	E	L	S	L
nonstructural polyprotein Cricket paralysis virus. AKA63263	F	V	F	S	Q	Q	L	Q	R	T	V	A	P	L	Q	K	D	V	I	Y	E	M	L	N	W	T	R	N	T	I	D	P	N	E	I	L	M	M	N	I	N	T	A	F	R	E	I	V	Y
RNA-dependent RNA polymerase Nilaparvata lugens C virus.AIY53985	F	V	F	S	Q	Q	L	Q	R	T	V	A	P	L	Q	K	D	V	I	Y	E	M	L	N	W	T	R	N	T	I	D	P	N	E	I	L	M	M	N	I	N	T	A	F	R	E	I	V	Y
non-structural polyprotein Macrobrachium rosenbergii Taihu virus. YP 006666503	F	V	L	R	D	S	F	-	-	W	V	A	P	L	A	K	N	T	I	E	D	M	C	M	W	S	R	K	N	I	E	P	Q	E	A	L	L	Q	T	T	R	I	A	S	F	E	A	S	L
non-structural polyprotein Mud crab dicistrovirus.YP 004063985	F	V	K	R	D	S	L	-	-	W	I	A	P	L	S	K	N	T	I	E	D	M	C	M	W	S	K	K	N	I	E	S	Q	E	A	L	R	Q	T	T	R	V	A	S	F	E	A	S	L
non-structural polyprotein Kashmir bee virus. NP 851403	T	Y	R	G	Y	-	-	-	-	-	-	-	-	-	A	Q	E	-	R	Y	L	-	-	-	E	Y	Y	M	-	-	-
non-structural polyprotein Kashmir bee virus. AHL83499	T	Y	R	G	Y	-	-	-	-	-	-	-	-	-	A	Q	E	-	R	Y	L	-	-	-	E	Y	Y	M	-	-	-
n1905 KBV ORF	T	Y	R	G	Y	-	-	-	-	-	-	-	-	-	A	Q	E	-	R	Y	L	-	-	-	E	Y	Y	M	-	-	-
non-structural polyprotein Formica exsecta virus 1. YP 008888535	T	Y	R	G	Y	-	-	-	-	-	-	-	-	-	A	Q	E	-	R	F	L	-	-	-	E	Y	Y	M	-	-	-
polymerase polyprotein Israeli acute paralysis virus. ACD01399	T	Y	R	G	Y	-	-	-	-	-	-	-	-	-	A	Q	E	-	R	F	L	-	-	-	E	Y	Y	M	-	-	-
replicase polyprotein Acute bee paralysis virus. AAN63803	T	Y	N	G	Y	-	-	-	-	-	-	-	-	-	A	Q	E	-	R	F	L	-	-	-	N	Y	Y	L	-	-	-
LHUV-1 ORF1	T	Y	R	G	Y	-	-	-	-	-	-	-	-	-	A	Q	D	-	R	Y	L	-	-	-	Q	Y	Y	L	N	-	-
nonstructural polyprotein Solenopsis invicta virus-1. YP 164440	S	Y	D	G	Y	-	-	-	-	-	-	-	-	-	W	H	L	-	R	N	M	-	-	-	E	Y	F	L	-	-	-
nonstructural polyprotein Black queen cell virus. NP 620564	S	S	L	K	F	-	-	-	-	-	-	-	-	-	Q	D	E	V	R	E	I	-	-	-	A	L	G	L	S	-	-
nonstructural polyprotein Cricket paralysis virus. AKA63263	T	F	E	A	Y	-	-	-	-	-	-	-	-	-	L	W	D	-	A	T	M	L	A	D	E	V	Y	D	F	-	-
RNA-dependent RNA polymerase Nilaparvata lugens C virus.AIY53985	T	F	E	A	Y	-	-	-	-	-	-	-	-	-	L	L	D	-	A	T	L	L	A	D	D	V	Y	D	F	-	-
non-structural polyprotein Macrobrachium rosenbergii Taihu virus. YP 006666503	E	C	K	N	F	L	L	A	Q	Q	G	R	G	G	A	H	D	S	D	F	L	-	-	-	E	L	L	L	D	-	-
non-structural polyprotein Mud crab dicistrovirus.YP 004063985	E	C	N	G	F	L	L	A	Q	Q	E	R	G	G	A	H	D	S	E	L	L	-	-	-	S	L	L	L	S	E	-
[truncated: 31 more columns]
